# Supplementary material for: Use of exogenous fibrolytic enzymes and probiotic in finely ground starters to improve calf performance
Source: Sci Rep. 2022 Jul 13;12:11942. doi: 10.1038/s41598-022-16070-0 (PMC9279382; doi:10.1038/s41598-022-16070-0)
Supplement: Supplementary file 1 — Supplementary Information. [file 41598_2022_16070_MOESM1_ESM.xlsx]

## Sheet: Performance
NO	Exogenous Fibrolytic Enzymes	Probiotic	DAY	total DM intake (g/d)	Starter DM intake (g/d)	NFC intake g/d)	ADG	BW	initial BW	FE
14886	0	0	10	483.485	3.485	1.72159	400	42.5	38.5	0.827327
14887	0	1	10	496.49	16.49	8.26149	250	41.5	39	0.503535
14892	1	1	10	495.215	15.215	8.06395	.	.	38.5	.
14894	1	0	10	502.44	22.44	11.9381	450	41.5	37	0.895629
14898	1	0	10	489.095	9.095	4.83854	350	43.5	40	0.715607
14899	0	0	10	494.11	14.11	6.97034	350	42.5	39	0.708344
14904	0	1	10	517.4	37.4	18.7374	250	40	37.5	0.483185
14905	0	1	10	506.35	26.35	13.2013	200	41	39	0.394984
14906	1	0	10	497.425	17.425	9.2701	350	43.5	40	0.703624
14910	0	0	10	487.31	7.31	3.61114	250	42.5	40	0.51302
14913	1	1	10	501.675	21.675	11.4878	450	46.5	42	0.896995
14917	0	0	10	490.285	10.285	5.08079	300	43	40	0.611889
14925	1	0	10	506.435	26.435	14.0634	300	42.5	39.5	0.592376
14927	1	1	10	501.675	21.675	11.4878	200	45	43	0.398664
14928	1	1	10	504.48	24.48	12.9744	100	43	42	0.198224
14931	0	1	10	494.365	14.365	7.19686	200	44	42	0.404559
14937	1	1	10	492.325	12.325	6.53225	300	44	41	0.609354
14938	1	1	10	516.125	36.125	19.1462	300	41.5	38.5	0.581255
14959	1	1	10	521.65	41.65	22.0745	200	43	41	0.383399
14960	0	0	10	511.11	31.11	15.3683	150	38	36.5	0.293479
14963	0	0	10	503.29	23.29	11.5053	250	43	40.5	0.496732
14968	0	0	10	517.4	37.4	18.4756	250	40	37.5	0.483185
14969	1	0	10	528.45	48.45	25.7754	150	39	37.5	0.283849
14970	0	0	10	532.7	52.7	26.0338	300	44	41	0.563169
14977	1	0	10	548	68	36.176	200	41.5	39.5	0.364964
14979	1	0	10	530.15	50.15	26.6798	250	40	37.5	0.471565
14985	0	1	10	532.7	52.7	26.4027	300	41	38	0.563169
14986	1	0	10	524.2	44.2	23.5144	350	45	41.5	0.667684
14987	0	1	10	553.1	73.1	36.6231	200	40	38	0.361598
14994	0	1	10	525.475	45.475	22.783	200	44	42	0.380608
14995	1	1	10	514	34	18.02	300	45	42	0.583658
14998	0	1	10	532.7	52.7	26.4027	400	45.5	41.5	0.750892
15001	1	1	10	548.85	68.85	36.4905	300	43	40	0.546597
15007	1	1	10	546.725	66.725	35.3643	250	44	41.5	0.457268
15008	1	1	10	502.95	22.95	12.1635	250	43.5	41	0.497067
15010	1	1	10	549.7	69.7	36.941	400	45	41	0.72767
15030	0	0	10	604.95	124.95	61.7253	200	40	38	0.330606
15031	0	0	10	507.2	27.2	13.4368	200	40	38	0.394322
15032	0	0	10	504.65	24.65	12.1771	150	40	38.5	0.297236
15033	0	0	10	503.8	23.8	11.7572	100	42.5	41.5	0.198491
15035	1	0	10	549.7	69.7	37.0804	200	40	38	0.363835
15039	1	0	10	541.2	61.2	32.5584	150	42	40.5	0.277162
15040	1	0	10	526.41	46.41	24.6901	200	43	41	0.379932
15041	1	0	10	492.75	12.75	6.783	200	44	42	0.405885
15055	0	1	10	531.85	51.85	25.9769	200	42	40	0.376046
15056	0	1	10	524.2	44.2	22.1442	200	42	40	0.381534
15067	0	1	10	577.75	97.75	48.9728	200	44	42	0.34617
15069	0	1	10	531	51	25.551	200	40	38	0.376648
14886	0	0	20	712.95	124.95	61.7253	200	44.5	38.5	0.280525
14887	0	1	20	754.6	166.6	83.4666	350	45	39	0.463822
14892	1	1	20	684.9	96.9	51.357	.	.	38.5	.
14894	1	0	20	713.375	125.375	66.6995	400	45.5	37	0.560715
14898	1	0	20	678.1	90.1	47.9332	250	46	40	0.368677
14899	0	0	20	602.62	14.62	7.22228	300	45.5	39	0.497826
14904	0	1	20	752.05	164.05	82.189	650	46.5	37.5	0.864304
14905	0	1	20	724.85	136.85	68.5618	600	47	39	0.827757
14906	1	0	20	701.9	113.9	60.5948	400	47.5	40	0.569882
14910	0	0	20	678.95	90.95	44.9293	650	49	40	0.957361
14913	1	1	20	614.775	26.775	14.1907	300	49.5	42	0.487983
14917	0	0	20	696.8	108.8	53.7472	400	47	40	0.574053
14925	1	0	20	707	119	63.308	500	47.5	39.5	0.707214
14927	1	1	20	715.84	127.84	67.7552	300	48	43	0.419088
14928	1	1	20	780.95	192.95	102.264	550	48.5	42	0.70427
14931	0	1	20	628.8	40.8	20.4408	400	48	42	0.636132
14937	1	1	20	797.1	209.1	110.823	600	50	41	0.752729
14938	1	1	20	826	238	126.14	550	47	38.5	0.66586
14959	1	1	20	664.5	76.5	40.545	250	45.5	41	0.376223
14960	0	0	20	800.5	212.5	104.975	450	42.5	36.5	0.562149
14963	0	0	20	746.95	158.95	78.5213	200	45	40.5	0.267756
14968	0	0	20	794.55	206.55	102.036	250	42.5	37.5	0.314644
14969	1	0	20	883.8	295.8	157.366	700	46	37.5	0.792034
14970	0	0	20	865.95	277.95	137.307	700	51	41	0.808361
14977	1	0	20	786.9	198.9	105.815	250	44	39.5	0.317702
14979	1	0	20	809	221	117.572	300	43	37.5	0.370828
14985	0	1	20	797.1	209.1	104.759	300	44	38	0.376364
14986	1	0	20	779.25	191.25	101.745	500	50	41.5	0.641643
14987	0	1	20	741.85	153.85	77.0789	350	43.5	38	0.471793
14994	0	1	20	759.7	171.7	86.0217	350	47.5	42	0.460708
14995	1	1	20	910.15	322.15	170.739	500	50	42	0.54936
14998	0	1	20	867.65	279.65	140.105	750	53	41.5	0.864404
15001	1	1	20	765.65	177.65	94.1545	550	48.5	40	0.718344
15007	1	1	20	714.65	126.65	67.1245	400	48	41.5	0.559715
15008	1	1	20	617.75	29.75	15.7675	50	44	41	0.0809389
15010	1	1	20	854.9	266.9	141.457	300	48	41	0.350918
15030	0	0	20	854.05	266.05	131.429	300	43	38	0.351267
15031	0	0	20	950.1	362.1	178.877	300	43	38	0.315756
15032	0	0	20	661.95	73.95	36.5313	300	43	38.5	0.453206
15033	0	0	20	655.15	67.15	33.1721	250	45	41.5	0.381592
15035	1	0	20	727.4	139.4	74.1608	300	43	38	0.412428
15039	1	0	20	649.2	61.2	32.5584	200	44	40.5	0.308071
15040	1	0	20	695.95	107.95	57.4294	300	46	41	0.431065
15041	1	0	20	633.9	45.9	24.4188	400	48	42	0.631014
15055	0	1	20	869.35	281.35	140.956	400	46	40	0.460114
15056	0	1	20	631.35	43.35	21.7184	300	45	40	0.475172
15067	0	1	20	671.3	83.3	41.7333	400	48	42	0.595859
15069	0	1	20	639.85	51.85	25.9769	300	43	38	0.46886
14886	0	0	30	1105.95	277.95	137.307	850	53	38.5	0.76857
14887	0	1	30	1302.3	474.3	237.624	1000	55	39	0.767872
14892	1	1	30	1000.55	172.55	91.4515	.	.	38.5	.
14894	1	0	30	1054.95	226.95	120.737	750	53	37	0.710934
14898	1	0	30	916.4	88.4	47.0288	800	54	40	0.872981
14899	0	0	30	1121.25	293.25	144.866	850	54	39	0.758082
14904	0	1	30	1151	323	161.823	650	53	37.5	0.564726
14905	0	1	30	1100	272	136.272	950	56.5	39	0.863636
14906	1	0	30	1094.05	266.05	141.539	950	57	40	0.868333
14910	0	0	30	1096.6	268.6	132.688	750	56.5	40	0.683932
14913	1	1	30	963.15	135.15	71.6295	650	56	42	0.674869
14917	0	0	30	1124.65	296.65	146.545	700	54	40	0.622416
14925	1	0	30	1185.85	357.85	190.376	750	55	39.5	0.632458
14927	1	1	30	1096.6	268.6	142.358	600	54	43	0.547146
14928	1	1	30	1282.75	454.75	241.018	650	55	42	0.506724
14931	0	1	30	939.35	111.35	55.7864	750	55.5	42	0.798424
14937	1	1	30	1185	357	189.21	700	57	41	0.590717
14938	1	1	30	1275.95	447.95	237.413	850	55.5	38.5	0.66617
14959	1	1	30	961.45	133.45	70.7285	1150	57	41	1.19611
14960	0	0	30	1062.6	234.6	115.892	700	49.5	36.5	0.658762
14963	0	0	30	1290.4	462.4	228.426	450	49.5	40.5	0.348729
14968	0	0	30	1512.25	684.25	338.019	800	50.5	37.5	0.529013
14969	1	0	30	1312.5	484.5	257.754	900	55	37.5	0.685714
14970	0	0	30	1340.55	512.55	253.2	1050	61.5	41	0.783261
14977	1	0	30	1275.1	447.1	237.857	1250	56.5	39.5	0.980315
14979	1	0	30	1092.35	264.35	140.634	500	48	37.5	0.457729
14985	0	1	30	1145.05	317.05	158.842	1100	55	38	0.960657
14986	1	0	30	1363.5	535.5	284.886	900	59	41.5	0.660066
14987	0	1	30	1204.55	376.55	188.652	750	51	38	0.622639
14994	0	1	30	1151	323	161.823	300	50.5	42	0.260643
14995	1	1	30	1246.2	418.2	221.646	800	58	42	0.641952
14998	0	1	30	1206.25	378.25	189.503	500	58	41.5	0.414508
15001	1	1	30	1006.5	178.5	94.605	850	57	40	0.844511
15007	1	1	30	992.05	164.05	86.9465	800	56	41.5	0.806411
15008	1	1	30	898.55	70.55	37.3915	600	50	41	0.667742
15010	1	1	30	1336.47	508.47	269.489	800	56	41	0.598592
15030	0	0	30	1190.95	362.95	179.297	500	48	38	0.419833
15031	0	0	30	1377.95	549.95	271.675	400	47	38	0.290286
15032	0	0	30	1074.5	246.5	121.771	400	47	38.5	0.372266
15033	0	0	30	986.1	158.1	78.1014	300	48	41.5	0.304229
15035	1	0	30	1146.75	318.75	169.575	100	44	38	0.087203
15039	1	0	30	1055.8	227.8	121.19	300	47	40.5	0.284145
15040	1	0	30	1011.6	183.6	97.6752	400	50	41	0.395413
15041	1	0	30	982.7	154.7	82.3004	700	55	42	0.712323
15055	0	1	30	1142.5	314.5	157.565	500	51	40	0.437637
15056	0	1	30	834.8	6.8	3.4068	300	48	40	0.359368
15067	0	1	30	1135.7	307.7	154.158	700	55	42	0.61636
15069	0	1	30	852.65	24.65	12.3497	500	48	38	0.586407
14886	0	0	40	1447.75	607.75	300.229	1000	63	38.5	0.690727
14887	0	1	40	1537	697	349.197	850	63.5	39	0.553025
14892	1	1	40	1344.9	504.9	267.597	.	.	38.5	.
14894	1	0	40	1341.5	501.5	266.798	750	60.5	37	0.559076
14898	1	0	40	961.55	121.55	64.6646	650	60.5	40	0.675992
14899	0	0	40	1534.45	694.45	343.058	900	63	39	0.586529
14904	0	1	40	1214	374	187.374	1000	63	37.5	0.823723
14905	0	1	40	1329.6	489.6	245.29	650	63	39	0.488869
14906	1	0	40	1235.25	395.25	210.273	600	63	40	0.485732
14910	0	0	40	1220.8	380.8	188.115	600	62.5	40	0.491481
14913	1	1	40	1225.05	385.05	204.077	900	65	42	0.734664
14917	0	0	40	1088.2	248.2	122.611	950	63.5	40	0.873001
14925	1	0	40	1505.55	665.55	354.073	750	62.5	39.5	0.498157
14927	1	1	40	1292.2	452.2	239.666	900	63	43	0.696487
14928	1	1	40	1385.7	545.7	289.221	650	61.5	42	0.469077
14931	0	1	40	1090.75	250.75	125.626	750	63	42	0.6876
14937	1	1	40	1881.25	1041.25	551.862	1000	67	41	0.531561
14938	1	1	40	1303.25	463.25	245.522	700	62.5	38.5	0.537119
14959	1	1	40	1167.25	327.25	173.443	400	61	41	0.342686
14960	0	0	40	1327.9	487.9	241.023	750	57	36.5	0.564802
14963	0	0	40	1484.3	644.3	318.284	550	55	40.5	0.370545
14968	0	0	40	2030	1190	587.86	900	59.5	37.5	0.44335
14969	1	0	40	1297.3	457.3	243.284	750	62.5	37.5	0.578124
14970	0	0	40	1579.5	739.5	365.313	1150	73	41	0.728079
14977	1	0	40	1469.85	629.85	335.08	0	56.5	39.5	0
14979	1	0	40	1331.3	491.3	261.372	750	55.5	37.5	0.563359
14985	0	1	40	1541.25	701.25	351.326	900	64	38	0.583942
14986	1	0	40	1741	901	479.332	100	60	41.5	0.0574383
14987	0	1	40	1367	527	264.027	550	56.5	38	0.402341
14994	0	1	40	1639	799	400.299	800	58.5	42	0.488103
14995	1	1	40	1282.85	442.85	234.71	1150	69.5	42	0.896442
14998	0	1	40	1549.75	709.75	355.585	900	67	41.5	0.580739
15001	1	1	40	1035.5	195.5	103.615	800	65	40	0.772574
15007	1	1	40	1044	204	108.12	900	65	41.5	0.862069
15008	1	1	40	895.25	55.25	29.2825	800	58	41	0.893605
15010	1	1	40	1523.4	683.4	362.202	800	64	41	0.525141
15030	0	0	40	1418	578	285.532	500	53	38	0.352609
15031	0	0	40	1448.6	608.6	300.648	400	51	38	0.276129
15032	0	0	40	1260.75	420.75	207.851	500	52	38.5	0.396589
15033	0	0	40	1061	221	109.174	400	52	41.5	0.377003
15035	1	0	40	1375.5	535.5	284.886	700	51	38	0.508906
15039	1	0	40	990.45	150.45	80.0394	400	51	40.5	0.403857
15040	1	0	40	1392.5	552.5	293.93	500	55	41	0.359066
15041	1	0	40	1231	391	208.012	600	61	42	0.487409
15055	0	1	40	1324.5	484.5	242.735	700	58	40	0.528501
15056	0	1	40	974.3	134.3	67.2843	500	53	40	0.513189
15067	0	1	40	1395.05	555.05	278.08	800	63	42	0.573456
15069	0	1	40	970.05	130.05	65.1551	500	53	38	0.515437
14886	0	0	50	1796.25	956.25	472.387	900	72	38.5	0.501044
14887	0	1	50	1753.75	913.75	457.789	1300	76.5	39	0.741269
14892	1	1	50	1928	1088	576.64	.	.	38.5	.
14894	1	0	50	1587.15	747.15	397.484	950	70	37	0.598557
14898	1	0	50	999.8	159.8	85.0136	650	67	40	0.65013
14899	0	0	50	1881.25	1041.25	514.378	1000	73	39	0.531561
14904	0	1	50	1248	408	204.408	700	70	37.5	0.560897
14905	0	1	50	1528.5	688.5	344.938	1150	74.5	39	0.752372
14906	1	0	50	1545.5	705.5	375.326	1200	75	40	0.776448
14910	0	0	50	1276.9	436.9	215.829	750	70	40	0.58736
14913	1	1	50	1526.8	686.8	364.004	1100	76	42	0.720461
14917	0	0	50	1248	408	201.552	650	70	40	0.520833
14925	1	0	50	1549.75	709.75	377.587	1250	75	39.5	0.806582
14927	1	1	50	1418	578	306.34	1150	74.5	43	0.811001
14928	1	1	50	1749.5	909.5	482.035	1450	76	42	0.828808
14931	0	1	50	1388.25	548.25	274.673	1100	74	42	0.792364
14937	1	1	50	2025.75	1185.75	628.447	1450	81.5	41	0.715784
14938	1	1	50	1588	748	396.44	1050	73	38.5	0.661209
14959	1	1	50	1131.55	291.55	154.522	400	65	41	0.353497
14960	0	0	50	1571	731	361.114	600	63	36.5	0.381922
14963	0	0	50	1758	918	453.492	950	64.5	40.5	0.540387
14968	0	0	50	2132	1292	638.248	850	68	37.5	0.398687
14969	1	0	50	1239.5	399.5	212.534	150	64	37.5	0.121017
14970	0	0	50	1885.5	1045.5	516.477	500	78	41	0.265182
14977	1	0	50	1470.7	630.7	335.532	950	66	39.5	0.645951
14979	1	0	50	1245.45	405.45	215.699	650	62	37.5	0.5219
14985	0	1	50	1830.25	990.25	496.115	700	71	38	0.382461
14986	1	0	50	1715.5	875.5	465.766	800	68	41.5	0.466336
14987	0	1	50	1630.5	790.5	396.04	1100	67.5	38	0.67464
14994	0	1	50	1996	1156	579.156	1300	71.5	42	0.651303
14995	1	1	50	1404.4	564.4	299.132	1050	80	42	0.74765
14998	0	1	50	1702.75	862.75	432.238	900	76	41.5	0.528557
15001	1	1	50	1344.9	504.9	267.597	700	72	40	0.520485
15007	1	1	50	1486	646	342.38	900	74	41.5	0.605653
15008	1	1	50	1090.75	250.75	132.898	900	67	41	0.82512
15010	1	1	50	1957.75	1117.75	592.408	800	72	41	0.408632
15030	0	0	50	1915.25	1075.25	531.173	700	60	38	0.365488
15031	0	0	50	2064	1224	604.656	500	56	38	0.242248
15032	0	0	50	1766.5	926.5	457.691	600	58	38.5	0.339655
15033	0	0	50	1088.2	248.2	122.611	700	59	41.5	0.643264
15035	1	0	50	1894	1054	560.728	600	57	38	0.31679
15039	1	0	50	1205.5	365.5	194.446	600	57	40.5	0.497719
15040	1	0	50	1626.25	786.25	418.285	600	61	41	0.368947
15041	1	0	50	1626.25	786.25	418.285	800	69	42	0.491929
15055	0	1	50	1727.74	887.74	444.758	900	67	40	0.520912
15056	0	1	50	1256.5	416.5	208.666	900	62	40	0.716275
15067	0	1	50	1779.25	939.25	470.564	900	72	42	0.505831
15069	0	1	50	1001.5	161.5	80.9115	700	60	38	0.698952
14886	0	0	60	2030.5	1232.5	608.855	800	80	38.5	0.393992
14887	0	1	60	2115.5	1317.5	660.067	600	82.5	39	0.283621
14892	1	1	60	2036.45	1238.45	656.379	.	.	38.5	.
14894	1	0	60	1745.75	947.75	504.203	900	79	37	0.515538
14898	1	0	60	1233.2	435.2	231.526	500	72	40	0.405449
14899	0	0	60	2175	1377	680.238	850	81.5	39	0.390805
14904	0	1	60	1741.5	943.5	472.693	400	74	37.5	0.229687
14905	0	1	60	1966.75	1168.75	585.544	550	80	39	0.279649
14906	1	0	60	1892.8	1094.8	582.434	500	80	40	0.264159
14910	0	0	60	1597	799	394.706	900	79	40	0.563557
14913	1	1	60	2294	1496	792.88	800	84	42	0.348736
14917	0	0	60	1805.25	1007.25	497.582	650	76.5	40	0.360061
14925	1	0	60	1988	1190	633.08	700	82	39.5	0.352113
14927	1	1	60	1829.05	1031.05	546.457	550	80	43	0.300703
14928	1	1	60	2332.25	1534.25	813.153	800	84	42	0.343016
14931	0	1	60	2107	1309	655.809	600	80	42	0.284765
14937	1	1	60	2899.2	2101.2	1113.64	1000	91.5	41	0.344923
14938	1	1	60	2396	1598	846.94	700	80	38.5	0.292154
14959	1	1	60	2039	1241	657.73	300	68	41	0.147131
14960	0	0	60	2234.5	1436.5	709.631	550	68.5	36.5	0.24614
14963	0	0	60	2498	1700	839.8	750	72	40.5	0.30024
14968	0	0	60	2727.5	1929.5	953.173	1100	79	37.5	0.4033
14969	1	0	60	2000.75	1202.75	639.863	100	65	37.5	0.0499813
14970	0	0	60	2362	1564	772.616	200	80	41	0.084674
14977	1	0	60	2285.5	1487.5	791.35	900	75	39.5	0.393787
14979	1	0	60	2098.5	1300.5	691.866	800	70	37.5	0.381225
14985	0	1	60	2566	1768	885.768	1100	82	38	0.428683
14986	1	0	60	2515	1717	913.444	1100	79	41.5	0.437376
14987	0	1	60	2425.75	1627.75	815.503	750	75	38	0.309183
14994	0	1	60	2974	2176	1090.18	950	81	42	0.319435
14995	1	1	60	2247.25	1449.25	768.103	900	89	42	0.400489
14998	0	1	60	2617	1819	911.319	600	82	41.5	0.22927
15001	1	1	60	2391.75	1593.75	844.688	1000	82	40	0.418104
15007	1	1	60	2158	1360	720.8	1000	84	41.5	0.463392
15008	1	1	60	1384.5	586.5	310.845	1000	77	41	0.722282
15010	1	1	60	2608.5	1810.5	959.565	800	80	41	0.30669
15030	0	0	60	2506.5	1708.5	843.999	800	68	38	0.31917
15031	0	0	60	2748.75	1950.75	963.671	800	64	38	0.291041
15032	0	0	60	2285.5	1487.5	734.825	700	65	38.5	0.306279
15033	0	0	60	1299.5	501.5	247.741	800	67	41.5	0.615621
15035	1	0	60	2149.5	1351.5	718.998	900	66	38	0.418702
15039	1	0	60	1337.75	539.75	287.147	700	64	40.5	0.523267
15040	1	0	60	2106.11	1312.78	698.398	900	70	41	0.427328
15041	1	0	60	2285.5	1487.5	791.35	900	78	42	0.393787
15055	0	1	60	2770	1972	987.972	900	76	40	0.32491
15056	0	1	60	2030.5	1232.5	617.482	1100	73	40	0.541738
15067	0	1	60	3025	2227	1115.73	1000	82	42	0.330579
15069	0	1	60	1325	527	264.027	800	68	38	0.603774
14886	0	0	70	2855	2771	1368.87	900	89	38.5	0.315236
14887	0	1	70	3391.8	3307.8	1657.21	1100	93.5	39	0.324312
14892	1	1	70	3508.25	3424.25	1796.77	.	.	38.5	.
14894	1	0	70	3127	3043	1618.88	1100	90	37	0.351775
14898	1	0	70	2319.5	2235.5	1189.29	850	80.5	40	0.366458
14899	0	0	70	3118.5	3034.5	1499.04	850	90	39	0.272567
14904	0	1	70	2637.85	2553.85	1279.48	800	82	37.5	0.303277
14905	0	1	70	2841	2757	1381.26	1100	91	39	0.387188
14906	1	0	70	2472.5	2388.5	1270.68	700	87	40	0.283114
14910	0	0	70	2328	2244	1108.54	700	86	40	0.300687
14913	1	1	70	2679.93	2595.93	1358.99	900	93	42	0.33583
14917	0	0	70	2430	2346	1158.92	550	82	40	0.226337
14925	1	0	70	3076	2992	1591.74	800	90	39.5	0.260078
14927	1	1	70	2251.1	2167.1	1139.36	500	85	43	0.222114
14928	1	1	70	3175.9	3091.9	1619.64	1000	94	42	0.314871
14931	0	1	70	3725	3641	1824.14	950	89.5	42	0.255034
14937	1	1	70	3924.75	3840.75	2010.86	750	99	41	0.191095
14938	1	1	70	3153.8	3069.8	1607.68	700	87	38.5	0.221954
14959	1	1	70	3023.75	2939.75	1538.26	700	75	41	0.231501
14960	0	0	70	2583	2499	1234.51	1150	80	36.5	0.445219
14963	0	0	70	2799.75	2715.75	1341.58	1200	84	40.5	0.42861
14968	0	0	70	3713.5	3629.5	1792.97	1100	90	37.5	0.296217
14969	1	0	70	2319.5	2235.5	1189.29	700	72	37.5	0.301789
14970	0	0	70	2948.5	2864.5	1415.06	1200	92	41	0.406987
14977	1	0	70	2867.75	2783.75	1480.96	1100	86	39.5	0.383576
14979	1	0	70	2506.5	2422.5	1288.77	400	74	37.5	0.159585
14985	0	1	70	3522.7	3438.7	1722.79	800	90	38	0.227099
14986	1	0	70	3594.5	3510.5	1867.59	900	88	41.5	0.250383
14987	0	1	70	2604.28	2520.28	1262.66	1000	85	38	0.383984
14994	0	1	70	4038.65	3954.65	1981.28	1100	92	42	0.272368
14995	1	1	70	2922.18	2838.18	1486.89	500	94	42	0.171105
14998	0	1	70	2978.7	2894.7	1450.24	700	89	41.5	0.235002
15001	1	1	70	2552.85	2468.85	1291.89	1100	93	40	0.430891
15007	1	1	70	2764.5	2680.5	1405.05	1200	96	41.5	0.434075
15008	1	1	70	2503.55	2419.55	1266.75	1200	89	41	0.479319
15010	1	1	70	3281.5	3197.5	1684.53	900	89	41	0.274265
15030	0	0	70	3288.5	3204.5	1583.02	800	76	38	0.243272
15031	0	0	70	2914.5	2830.5	1398.27	1100	75	38	0.377423
15032	0	0	70	3135.5	3051.5	1507.44	900	74	38.5	0.287036
15033	0	0	70	1937	1853	915.382	800	75	41.5	0.41301
15035	1	0	70	2549	2465	1311.38	1200	78	38	0.470773
15039	1	0	70	3093	3009	1600.79	900	73	40.5	0.29098
15040	1	0	70	2498	2414	1284.25	1100	81	41	0.440352
15041	1	0	70	2829.5	2745.5	1460.61	1100	89	42	0.388761
15055	0	1	70	2071.75	1987.75	995.863	700	83	40	0.337879
15056	0	1	70	2826.55	2742.55	1374.02	1200	85	40	0.424546
15067	0	1	70	4194.2	4110.2	2059.21	1250	94.5	42	0.298031
15069	0	1	70	2302.95	2218.95	1111.69	900	77	38	0.390803
14886	0	0	80	3578.5	3578.5	1767.78	850	97.5	38.5	0.23753
14887	0	1	80	4427.25	4427.25	2218.05	950	103	39	0.21458
14892	1	1	80	4099.3	4099.3	2172.63	.	.	38.5	.
14894	1	0	80	3257.2	3257.2	1732.83	800	98	37	0.24561
14898	1	0	80	2533	2533	1347.56	750	88	40	0.296092
14899	0	0	80	3383	3383	1671.2	1000	100	39	0.295596
14904	0	1	80	3594.25	3594.25	1800.72	700	89	37.5	0.194756
14905	0	1	80	3326.5	3326.5	1666.58	900	100	39	0.270555
14906	1	0	80	2796.5	2796.5	1487.74	800	95	40	0.286072
14910	0	0	80	2932.5	2932.5	1448.66	800	94	40	0.272805
14913	1	1	80	4016	4016	2128.48	700	100	42	0.174303
14917	0	0	80	3357.5	3357.5	1658.61	800	90	40	0.238273
14925	1	0	80	3136.5	3136.5	1668.62	750	97.5	39.5	0.23912
14927	1	1	80	3081	3081	1632.93	500	90	43	0.162285
14928	1	1	80	3710	3710	1966.3	800	102	42	0.215633
14931	0	1	80	3964	3964	1985.96	1250	102	42	0.315338
14937	1	1	80	4024.5	4024.5	2132.98	950	108.5	41	0.236054
14938	1	1	80	3523	3523	1867.19	800	95	38.5	0.227079
14959	1	1	80	4007.5	4007.5	2123.98	850	83.5	41	0.212102
14960	0	0	80	3128	3128	1545.23	1400	94	36.5	0.44757
14963	0	0	80	3344.75	3344.75	1652.31	1500	99	40.5	0.448464
14968	0	0	80	4454	4454	2200.28	1300	103	37.5	0.291872
14969	1	0	80	2499	2499	1329.47	800	80	37.5	0.320128
14970	0	0	80	4199	4199	2074.31	1100	103	41	0.261967
14977	1	0	80	3077	3077	1636.96	900	95	39.5	0.292493
14979	1	0	80	2669	2669	1419.91	1100	85	37.5	0.412139
14985	0	1	80	4083	4083	2045.58	1100	101	38	0.26941
14986	1	0	80	4632.5	4632.5	2464.49	1400	102	41.5	0.302213
14987	0	1	80	3241.5	3241.5	1623.99	1150	96.5	38	0.354774
14994	0	1	80	4771.5	4771.5	2390.52	1550	107.5	42	0.324845
14995	1	1	80	3064	3064	1623.92	1200	106	42	0.391645
14998	0	1	80	3709	3709	1858.21	1000	99	41.5	0.269614
15001	1	1	80	3268	3268	1732.04	1200	105	40	0.367197
15007	1	1	80	2868.5	2868.5	1520.3	1200	108	41.5	0.418337
15008	1	1	80	3157.5	3157.5	1673.48	1100	100	41	0.348377
15010	1	1	80	4024.5	4024.5	2132.99	1150	100.5	41	0.28575
15030	0	0	80	3655	3655	1805.57	1050	86.5	38	0.287278
15031	0	0	80	3234.25	3234.25	1597.72	1100	86	38	0.34011
15032	0	0	80	3757	3757	1855.96	1150	85.5	38.5	0.306095
15033	0	0	80	3289.5	3289.5	1625.01	600	81	41.5	0.182399
15035	1	0	80	4250	4250	2261	1200	90	38	0.282353
15039	1	0	80	4241.5	4241.5	2256.48	700	80	40.5	0.165036
15040	1	0	80	3680.5	3680.5	1958.03	1400	95	41	0.380383
15041	1	0	80	3502	3502	1863.06	1100	100	42	0.314106
15055	0	1	80	2961	2961	1483.46	1700	100	40	0.57413
15056	0	1	80	3199	3199	1602.7	1600	101	40	0.500156
15067	0	1	80	4635.5	4635.5	2322.39	1150	106	42	0.248085
15069	0	1	80	3016.11	3016.11	1511.07	1400	91	38	0.464174

## Sheet: Health
NO	Exogenous Fibrolytic Enzymes	Probiotic	DAY	General score (GS)	Rectal temp.	Fecal score(FS)			No	Enz	Pro	electro	medic	GS >2	RT >39.4C	FS >2
14886	0	0	1	1	38.6	0			14886	0	0	7	3	2	0	8
14887	0	1	1	1	38.6	0			14899	0	0	4	1	3	0	7
14894	1	0	1	1	38.6	0			14910	0	0	0	0	2	0	0
14898	1	0	1	1	38.5	0			14917	0	0	0	0	3	1	0
14899	0	0	1	1	38.6	0			14960	0	0	3	2	3	3	4
14904	0	1	1	1	38.5	0			14963	0	0	5	2	6	3	6
14905	0	1	1	1	38.4	0			14968	0	0	7	3	10	7	10
14906	1	0	1	1	38.7	0			14970	0	0	4	1	9	3	6
14910	0	0	1	1	38.5	0			15030	0	0	6	2	7	3	7
14913	1	1	1	1	38.6	0			15031	0	0	3	0	2	2	.
14917	0	0	1	1	38.4	0			15032	0	0	1	0	2	1	2
14925	1	0	1	1	38.5	0			15033	0	0	2	0	1	1	2
14927	1	1	1	1	38.6	0			14894	1	0	4	1	0	0	5
14928	1	1	1	1	38.4	0			14898	1	0	3	0	2	0	2
14931	0	1	1	1	38.6	0			14906	1	0	3	0	0	2	3
14937	1	1	1	1	38.3	0			14925	1	0	5	2	6	4	7
14938	1	1	1	1	38.6	0			14969	1	0	2	0	3	1	3
14959	1	1	1	1	38.9	0			14977	1	0	4	3	8	2	6
14960	0	0	1	1	38.5	0			14979	1	0	6	2	7	2	7
14963	0	0	1	1	38.6	0			14986	1	0	0	0	0	0	0
14968	0	0	1	1	38.6	0			15035	1	0	3	0	2	2	3
14969	1	0	1	1	38.1	0			15039	1	0	5	2	7	1	4
14970	0	0	1	1	38.5	0			15040	1	0	0	0	2	3	0
14977	1	0	1	1	38.2	0			15041	1	0	0	0	0	0	0
14979	1	0	1	1	38.4	0			14887	0	1	7	3	0	1	6
14985	0	1	1	1	38.6	0			14904	0	1	5	2	1	3	4
14986	1	0	1	1	38.6	0			14905	0	1	4	0	1	3	5
14987	0	1	1	1	38.7	0			14931	0	1	7	2	1	2	10
14994	0	1	1	1	38.5	0			14985	0	1	0	0	0	0	0
14995	1	1	1	1	38.6	0			14987	0	1	1	0	0	0	1
14998	0	1	1	1	38.2	0			14994	0	1	4	0	0	2	4
15001	1	1	1	1	38.7	0			14998	0	1	0	0	0	0	0
15007	1	1	1	1	38.6	0			15055	0	1	6	2	1	4	5
15008	1	1	1	1	38.4	0			15056	0	1	2	0	0	0	2
15010	1	1	1	1	38.7	0			15067	0	1	0	0	0	1	1
15030	0	0	1	1	38.6	0			15069	0	1	2	0	0	2	2
15031	0	0	1	1	38	.			14892	1	1	.	.	.	.	.
15032	0	0	1	1	38.6	0			14913	1	1	1	0	0	0	1
15033	0	0	1	1	38.4	0			14927	1	1	5	0	0	5	8
15035	1	0	1	1	38.3	0			14928	1	1	4	0	0	4	4
15039	1	0	1	1	38.6	0			14937	1	1	0	0	0	0	0
15040	1	0	1	1	38.7	0			14938	1	1	3	0	0	4	5
15041	1	0	1	1	38.6	0			14959	1	1	7	2	2	2	7
15055	0	1	1	1	38.5	0			14995	1	1	3	0	0	2	3
15056	0	1	1	1	38.6	0			15001	1	1	0	0	1	1	0
15067	0	1	1	1	38.5	0			15007	1	1	4	0	0	2	4
15069	0	1	1	1	38.5	0			15008	1	1	3	0	0	2	4
14886	0	0	2	1	38.5	0			15010	1	1	4	0	1	5	3
14887	0	1	2	1	38.4	0
14894	1	0	2	1	38.4	0
14898	1	0	2	1	38.5	0
14899	0	0	2	1	38.6	0
14904	0	1	2	1	38.3	0
14905	0	1	2	1	39	0
14906	1	0	2	1	38.5	0
14910	0	0	2	1	38.4	0
14913	1	1	2	1	38.6	0
14917	0	0	2	1	38.5	0
14925	1	0	2	1	38.3	0
14927	1	1	2	1	38.5	0
14928	1	1	2	1	38.5	0
14931	0	1	2	1	38.5	0
14937	1	1	2	1	38.2	0
14938	1	1	2	1	39	0
14959	1	1	2	1	38.5	0
14960	0	0	2	1	38.7	0
14963	0	0	2	1	38.2	0
14968	0	0	2	1	38.1	0
14969	1	0	2	1	38.4	0
14970	0	0	2	1	38.9	0
14977	1	0	2	1	38.4	0
14979	1	0	2	1	38.6	0
14985	0	1	2	1	38.8	0
14986	1	0	2	1	38.7	0
14987	0	1	2	1	38.6	0
14994	0	1	2	1	38.6	0
14995	1	1	2	1	38.6	0
14998	0	1	2	1	38.5	0
15001	1	1	2	1	38.8	0
15007	1	1	2	1	38.4	0
15008	1	1	2	1	38.5	0
15010	1	1	2	1	38.5	0
15030	0	0	2	1	38.6	0
15031	0	0	2	1	38.7	.
15032	0	0	2	1	38.7	0
15033	0	0	2	1	38.8	0
15035	1	0	2	1	38.5	0
15039	1	0	2	1	38.4	0
15040	1	0	2	1	38.5	0
15041	1	0	2	1	38.7	0
15055	0	1	2	1	38.6	0
15056	0	1	2	1	38.6	0
15067	0	1	2	1	38.5	0
15069	0	1	2	1	38.5	0
14886	0	0	3	1	38.6	0
14887	0	1	3	1	38.6	0
14894	1	0	3	1	38.5	0
14898	1	0	3	1	38.5	0
14899	0	0	3	1	38.6	0
14904	0	1	3	1	39.1	0
14905	0	1	3	1	39.2	0
14906	1	0	3	1	38.7	0
14910	0	0	3	1	38.8	0
14913	1	1	3	1	38.9	0
14917	0	0	3	1	38.4	0
14925	1	0	3	1	39	0
14927	1	1	3	1	38.8	0
14928	1	1	3	1	38.7	0
14931	0	1	3	1	38.7	0
14937	1	1	3	1	37.2	0
14938	1	1	3	1	39.7	0
14959	1	1	3	1	39	1
14960	0	0	3	1	38.1	0
14963	0	0	3	1	38.1	0
14968	0	0	3	1	38.7	0
14969	1	0	3	1	38.7	0
14970	0	0	3	1	38.7	0
14977	1	0	3	3	39.2	0
14979	1	0	3	1	38.5	0
14985	0	1	3	1	38.4	0
14986	1	0	3	1	38.4	0
14987	0	1	3	1	38.6	0
14994	0	1	3	1	38.7	0
14995	1	1	3	1	38.5	0
14998	0	1	3	1	38.2	0
15001	1	1	3	1	38.6	0
15007	1	1	3	1	38.4	0
15008	1	1	3	1	38.6	0
15010	1	1	3	1	38.6	0
15030	0	0	3	1	38.6	0
15031	0	0	3	1	38.8	.
15032	0	0	3	1	38.4	0
15033	0	0	3	1	38.4	0
15035	1	0	3	1	38.7	0
15039	1	0	3	1	38.6	0
15040	1	0	3	1	38.5	0
15041	1	0	3	1	38.6	0
15055	0	1	3	1	38.5	0
15056	0	1	3	1	38.6	0
15067	0	1	3	1	38.4	0
15069	0	1	3	1	38.5	0
14886	0	0	4	1	38.5	0
14887	0	1	4	1	38.4	0
14894	1	0	4	1	37.8	0
14898	1	0	4	1	38.8	0
14899	0	0	4	1	38.6	0
14904	0	1	4	1	39.1	0
14905	0	1	4	1	38.8	0
14906	1	0	4	1	38.9	0
14910	0	0	4	1	38.4	0
14913	1	1	4	1	38.8	0
14917	0	0	4	1	38.9	0
14925	1	0	4	1	38.8	0
14927	1	1	4	1	39.1	0
14928	1	1	4	1	38.6	0
14931	0	1	4	1	39.1	0
14937	1	1	4	1	38.3	0
14938	1	1	4	1	38	0
14959	1	1	4	1	38.8	0
14960	0	0	4	1	38.7	0
14963	0	0	4	1	38.6	0
14968	0	0	4	1	38.6	0
14969	1	0	4	1	38.6	0
14970	0	0	4	1	38.4	0
14977	1	0	4	3	38.7	0
14979	1	0	4	1	39.2	0
14985	0	1	4	1	38.2	0
14986	1	0	4	1	38.6	0
14987	0	1	4	1	38.3	3
14994	0	1	4	1	38.7	0
14995	1	1	4	1	38.4	0
14998	0	1	4	1	38.5	0
15001	1	1	4	1	38.4	0
15007	1	1	4	1	38.6	0
15008	1	1	4	1	38.7	0
15010	1	1	4	1	38.6	0
15030	0	0	4	1	38.7	0
15031	0	0	4	1	38.7	.
15032	0	0	4	1	38.4	0
15033	0	0	4	1	38.5	0
15035	1	0	4	1	38.7	0
15039	1	0	4	1	38.4	0
15040	1	0	4	1	38.6	0
15041	1	0	4	1	38.5	0
15055	0	1	4	1	38.6	0
15056	0	1	4	1	38.3	0
15067	0	1	4	1	38.4	0
15069	0	1	4	1	38.5	0
14886	0	0	5	1	39	0
14887	0	1	5	1	38.2	0
14894	1	0	5	1	39.1	0
14898	1	0	5	1	38.8	0
14899	0	0	5	1	39	0
14904	0	1	5	1	38.8	0
14905	0	1	5	1	38.4	0
14906	1	0	5	1	39.2	0
14910	0	0	5	1	38.5	0
14913	1	1	5	1	38.7	0
14917	0	0	5	1	38.9	0
14925	1	0	5	1	38.6	0
14927	1	1	5	1	38.7	0
14928	1	1	5	1	39	0
14931	0	1	5	1	38.8	0
14937	1	1	5	1	38.4	0
14938	1	1	5	1	38.8	0
14959	1	1	5	1	38.8	0
14960	0	0	5	1	38.7	0
14963	0	0	5	1	38.6	0
14968	0	0	5	1	38.4	0
14969	1	0	5	3	38.6	0
14970	0	0	5	1	38.6	0
14977	1	0	5	1	38.7	0
14979	1	0	5	1	39	0
14985	0	1	5	1	38.6	0
14986	1	0	5	1	38.6	0
14987	0	1	5	1	38.9	0
14994	0	1	5	1	38.7	0
14995	1	1	5	1	38.4	0
14998	0	1	5	1	38.7	0
15001	1	1	5	1	38.6	0
15007	1	1	5	1	38.4	0
15008	1	1	5	1	38.6	0
15010	1	1	5	1	39.2	0
15030	0	0	5	1	38.6	0
15031	0	0	5	1	38.6	.
15032	0	0	5	1	38.7	0
15033	0	0	5	1	38.6	0
15035	1	0	5	1	38.6	0
15039	1	0	5	1	38.6	0
15040	1	0	5	1	38.6	0
15041	1	0	5	1	38.4	0
15055	0	1	5	1	38.6	0
15056	0	1	5	1	38.4	0
15067	0	1	5	1	38.4	0
15069	0	1	5	1	39.3	0
14886	0	0	6	1	39	0
14887	0	1	6	1	38.5	0
14894	1	0	6	1	39.1	0
14898	1	0	6	1	38.8	0
14899	0	0	6	1	38.7	0
14904	0	1	6	1	38.7	0
14905	0	1	6	1	39.1	0
14906	1	0	6	1	39.1	0
14910	0	0	6	1	38.4	0
14913	1	1	6	1	38.2	0
14917	0	0	6	1	38.5	0
14925	1	0	6	1	38.6	0
14927	1	1	6	1	39.2	0
14928	1	1	6	1	38.7	0
14931	0	1	6	1	39	0
14937	1	1	6	1	38.6	0
14938	1	1	6	1	38.9	2
14959	1	1	6	1	38.6	0
14960	0	0	6	1	38.6	0
14963	0	0	6	1	38.4	0
14968	0	0	6	1	38.4	0
14969	1	0	6	3	39.4	0
14970	0	0	6	1	38.3	0
14977	1	0	6	1	38.5	0
14979	1	0	6	2	38.6	3
14985	0	1	6	1	38.7	0
14986	1	0	6	1	38.4	0
14987	0	1	6	1	38.6	0
14994	0	1	6	1	38.6	0
14995	1	1	6	1	38.7	0
14998	0	1	6	1	38.6	0
15001	1	1	6	1	38.6	0
15007	1	1	6	1	38.7	0
15008	1	1	6	1	38.5	0
15010	1	1	6	1	39.2	0
15030	0	0	6	1	38.6	0
15031	0	0	6	1	38.9	.
15032	0	0	6	1	38.5	0
15033	0	0	6	1	38.7	0
15035	1	0	6	1	38.6	0
15039	1	0	6	1	38.6	0
15040	1	0	6	1	38.7	0
15041	1	0	6	1	38.7	0
15055	0	1	6	1	38.6	3
15056	0	1	6	1	38.6	0
15067	0	1	6	1	39	3
15069	0	1	6	1	38.8	0
14886	0	0	7	1	39	3
14887	0	1	7	1	39.2	3
14894	1	0	7	1	38.4	3
14898	1	0	7	1	38.5	0
14899	0	0	7	1	38.6	2
14904	0	1	7	1	38.5	0
14905	0	1	7	2	39.8	1
14906	1	0	7	1	38.4	0
14910	0	0	7	1	38.5	1
14913	1	1	7	1	38.7	0
14917	0	0	7	1	38.4	0
14925	1	0	7	1	37.6	0
14927	1	1	7	1	38.1	2
14928	1	1	7	1	39.5	3
14931	0	1	7	1	38.7	0
14937	1	1	7	1	38.6	0
14938	1	1	7	1	38.6	0
14959	1	1	7	1	38.7	3
14960	0	0	7	1	38.4	0
14963	0	0	7	1	38.9	0
14968	0	0	7	1	38.6	0
14969	1	0	7	2	38.4	3
14970	0	0	7	1	38.4	0
14977	1	0	7	1	38.7	0
14979	1	0	7	3	39	3
14985	0	1	7	1	38.7	0
14986	1	0	7	1	38.7	0
14987	0	1	7	1	39	0
14994	0	1	7	1	38.7	0
14995	1	1	7	1	38.6	0
14998	0	1	7	1	38.7	0
15001	1	1	7	1	38.6	0
15007	1	1	7	1	38.4	0
15008	1	1	7	1	38.6	0
15010	1	1	7	1	38.7	0
15030	0	0	7	1	38.6	0
15031	0	0	7	1	39.1	.
15032	0	0	7	1	38.7	0
15033	0	0	7	2	39.2	3
15035	1	0	7	1	38.6	0
15039	1	0	7	1	38.7	0
15040	1	0	7	1	38.3	0
15041	1	0	7	1	38.6	0
15055	0	1	7	2	38.9	3
15056	0	1	7	1	38.7	0
15067	0	1	7	1	38.5	0
15069	0	1	7	1	39	0
14886	0	0	8	1	38.5	2
14887	0	1	8	1	38.5	3
14894	1	0	8	1	39.1	3
14898	1	0	8	1	38.5	0
14899	0	0	8	1	38.6	0
14904	0	1	8	1	39.2	0
14905	0	1	8	1	39.2	0
14906	1	0	8	1	38.4	0
14910	0	0	8	1	38.4	0
14913	1	1	8	1	38.4	0
14917	0	0	8	1	38.5	0
14925	1	0	8	2	39.3	1
14927	1	1	8	1	39.8	2
14928	1	1	8	1	39.2	3
14931	0	1	8	1	39	0
14937	1	1	8	1	38.8	0
14938	1	1	8	1	39.2	0
14959	1	1	8	1	38.5	3
14960	0	0	8	1	38.6	0
14963	0	0	8	1	38.7	0
14968	0	0	8	1	38.6	0
14969	1	0	8	1	38.6	2
14970	0	0	8	1	38.4	0
14977	1	0	8	1	38.6	0
14979	1	0	8	3	38.7	0
14985	0	1	8	1	38.6	0
14986	1	0	8	1	38.7	0
14987	0	1	8	1	38.8	0
14994	0	1	8	1	38.6	0
14995	1	1	8	1	38.4	0
14998	0	1	8	1	38.6	0
15001	1	1	8	1	38.6	0
15007	1	1	8	1	38.4	0
15008	1	1	8	1	38.7	0
15010	1	1	8	1	38.6	0
15030	0	0	8	1	38.6	2
15031	0	0	8	1	38.8	.
15032	0	0	8	1	38.5	0
15033	0	0	8	1	38.6	3
15035	1	0	8	1	38.7	0
15039	1	0	8	1	38.4	0
15040	1	0	8	1	38.6	0
15041	1	0	8	1	38.7	0
15055	0	1	8	1	39.4	0
15056	0	1	8	1	38.3	3
15067	0	1	8	1	38.4	0
15069	0	1	8	1	39.2	0
14886	0	0	9	1	38.6	3
14887	0	1	9	1	37.1	3
14894	1	0	9	1	38	3
14898	1	0	9	1	37.8	0
14899	0	0	9	1	38.6	0
14904	0	1	9	1	38.7	0
14905	0	1	9	1	38.9	2
14906	1	0	9	1	39	0
14910	0	0	9	1	38.5	0
14913	1	1	9	1	38.7	0
14917	0	0	9	1	39.1	0
14925	1	0	9	3	39.2	2
14927	1	1	9	1	39.8	2
14928	1	1	9	1	39.7	3
14931	0	1	9	1	38.7	3
14937	1	1	9	1	38.3	0
14938	1	1	9	1	38.6	3
14959	1	1	9	1	38.3	0
14960	0	0	9	1	38.2	3
14963	0	0	9	3	38.7	3
14968	0	0	9	2	38.7	0
14969	1	0	9	1	38.7	1
14970	0	0	9	2	39	0
14977	1	0	9	1	38.8	0
14979	1	0	9	2	38.9	3
14985	0	1	9	1	38.7	0
14986	1	0	9	1	38.6	1
14987	0	1	9	1	38.6	0
14994	0	1	9	1	38.4	0
14995	1	1	9	1	39	0
14998	0	1	9	1	38.8	0
15001	1	1	9	1	38.5	0
15007	1	1	9	1	38.3	0
15008	1	1	9	1	38.4	3
15010	1	1	9	1	38.4	3
15030	0	0	9	1	39	0
15031	0	0	9	2	39.4	.
15032	0	0	9	1	38.7	0
15033	0	0	9	1	38.4	0
15035	1	0	9	1	38.6	0
15039	1	0	9	2	38.4	3
15040	1	0	9	1	38.6	0
15041	1	0	9	1	38.4	0
15055	0	1	9	1	38.7	0
15056	0	1	9	1	38.6	3
15067	0	1	9	1	38.5	0
15069	0	1	9	1	38.9	0
14886	0	0	10	3	38.8	3
14887	0	1	10	1	38.1	1
14894	1	0	10	1	38.3	3
14898	1	0	10	1	38.6	0
14899	0	0	10	1	39	1
14904	0	1	10	1	38.6	0
14905	0	1	10	1	38.2	1
14906	1	0	10	1	38.4	0
14910	0	0	10	1	38.4	0
14913	1	1	10	1	38.7	0
14917	0	0	10	1	38.5	0
14925	1	0	10	3	39.4	0
14927	1	1	10	1	39.2	2
14928	1	1	10	1	39.7	3
14931	0	1	10	2	38.9	3
14937	1	1	10	1	38.5	0
14938	1	1	10	1	38.6	2
14959	1	1	10	1	38.5	0
14960	0	0	10	3	39	3
14963	0	0	10	2	38.7	2
14968	0	0	10	3	39.6	3
14969	1	0	10	1	38.7	0
14970	0	0	10	2	39	0
14977	1	0	10	1	38.7	0
14979	1	0	10	3	39	3
14985	0	1	10	1	38.4	0
14986	1	0	10	1	38.8	1
14987	0	1	10	1	38.4	0
14994	0	1	10	1	38.5	0
14995	1	1	10	1	38.6	0
14998	0	1	10	1	38.5	0
15001	1	1	10	1	38.9	0
15007	1	1	10	1	38.4	0
15008	1	1	10	1	38.7	3
15010	1	1	10	1	39.3	3
15030	0	0	10	2	38.6	3
15031	0	0	10	1	38.4	.
15032	0	0	10	1	38.5	0
15033	0	0	10	1	38.4	0
15035	1	0	10	1	38.6	0
15039	1	0	10	2	38.9	3
15040	1	0	10	1	38.6	0
15041	1	0	10	1	38.6	0
15055	0	1	10	1	38.3	3
15056	0	1	10	1	38.8	0
15067	0	1	10	1	38.5	0
15069	0	1	10	1	38.4	0
14886	0	0	11	1	38.6	3
14887	0	1	11	1	38.7	3
14894	1	0	11	1	38.6	3
14898	1	0	11	1	38.5	0
14899	0	0	11	1	38.6	2
14904	0	1	11	1	38.7	0
14905	0	1	11	1	38.4	2
14906	1	0	11	1	39.2	0
14910	0	0	11	1	38.5	0
14913	1	1	11	1	39	0
14917	0	0	11	1	38.4	0
14925	1	0	11	3	39.2	3
14927	1	1	11	1	39	2
14928	1	1	11	1	38.5	0
14931	0	1	11	1	39	0
14937	1	1	11	1	38.3	0
14938	1	1	11	1	39.8	3
14959	1	1	11	1	38.9	0
14960	0	0	11	2	39.4	3
14963	0	0	11	2	39.4	3
14968	0	0	11	3	39	3
14969	1	0	11	1	38.7	0
14970	0	0	11	3	39.4	3
14977	1	0	11	3	39	3
14979	1	0	11	2	38.6	3
14985	0	1	11	1	38.4	0
14986	1	0	11	1	38.5	0
14987	0	1	11	1	38.6	0
14994	0	1	11	1	38.6	0
14995	1	1	11	1	38.6	0
14998	0	1	11	1	38.4	0
15001	1	1	11	2	39.4	0
15007	1	1	11	1	38.7	0
15008	1	1	11	1	39.4	3
15010	1	1	11	2	39.4	3
15030	0	0	11	2	39.3	3
15031	0	0	11	1	38.4	.
15032	0	0	11	1	38.7	0
15033	0	0	11	1	38.5	0
15035	1	0	11	1	38.5	0
15039	1	0	11	1	38.6	0
15040	1	0	11	1	38.4	0
15041	1	0	11	1	39	0
15055	0	1	11	1	39	3
15056	0	1	11	1	39.1	0
15067	0	1	11	1	38.5	0
15069	0	1	11	1	38.5	3
14886	0	0	12	2	39.1	3
14887	0	1	12	1	38.7	2
14894	1	0	12	1	38.4	0
14898	1	0	12	2	38.6	0
14899	0	0	12	1	38.6	0
14904	0	1	12	1	38.9	0
14905	0	1	12	1	38.7	0
14906	1	0	12	1	38.1	3
14910	0	0	12	1	38.4	0
14913	1	1	12	1	38.9	3
14917	0	0	12	1	38.5	0
14925	1	0	12	2	38.5	3
14927	1	1	12	1	38.7	2
14928	1	1	12	1	39	0
14931	0	1	12	1	38.7	3
14937	1	1	12	1	38.5	0
14938	1	1	12	1	39.2	0
14959	1	1	12	2	39.4	3
14960	0	0	12	3	39.2	3
14963	0	0	12	2	39.2	3
14968	0	0	12	3	39.2	3
14969	1	0	12	1	38.4	0
14970	0	0	12	3	39.4	2
14977	1	0	12	3	38.9	3
14979	1	0	12	2	38.8	3
14985	0	1	12	1	38.6	0
14986	1	0	12	1	38.7	0
14987	0	1	12	1	38.6	0
14994	0	1	12	1	38.6	0
14995	1	1	12	1	38.4	3
14998	0	1	12	1	38.7	0
15001	1	1	12	1	38.4	0
15007	1	1	12	1	38.4	0
15008	1	1	12	1	38.6	2
15010	1	1	12	1	38.4	0
15030	0	0	12	2	39.7	0
15031	0	0	12	1	39.3	.
15032	0	0	12	1	39	0
15033	0	0	12	1	38.4	0
15035	1	0	12	1	38.7	0
15039	1	0	12	1	38.7	0
15040	1	0	12	1	38.7	0
15041	1	0	12	1	38.7	0
15055	0	1	12	1	38.6	3
15056	0	1	12	1	38.6	0
15067	0	1	12	1	38.8	0
15069	0	1	12	1	38.7	3
14886	0	0	13	1	38.6	3
14887	0	1	13	1	38.6	3
14894	1	0	13	1	38.6	0
14898	1	0	13	1	38.5	1
14899	0	0	13	1	38.4	0
14904	0	1	13	1	38.6	3
14905	0	1	13	1	38.3	0
14906	1	0	13	1	39	3
14910	0	0	13	1	38.5	0
14913	1	1	13	1	38.2	0
14917	0	0	13	1	38.4	0
14925	1	0	13	2	38.7	3
14927	1	1	13	1	38.7	2
14928	1	1	13	1	38.8	0
14931	0	1	13	1	39.4	3
14937	1	1	13	1	38.5	0
14938	1	1	13	1	38.7	0
14959	1	1	13	1	38.7	3
14960	0	0	13	1	39.2	0
14963	0	0	13	2	38.9	3
14968	0	0	13	3	39.4	3
14969	1	0	13	1	38.5	0
14970	0	0	13	2	38.8	3
14977	1	0	13	3	39.2	2
14979	1	0	13	1	38.6	0
14985	0	1	13	1	38.3	0
14986	1	0	13	1	38.7	0
14987	0	1	13	1	38.8	0
14994	0	1	13	1	38.7	3
14995	1	1	13	1	39.2	3
14998	0	1	13	1	38.4	0
15001	1	1	13	1	38.3	0
15007	1	1	13	1	38.9	0
15008	1	1	13	1	39.8	0
15010	1	1	13	1	39.2	0
15030	0	0	13	2	38.9	3
15031	0	0	13	1	38.6	.
15032	0	0	13	2	38.6	3
15033	0	0	13	1	39	0
15035	1	0	13	1	38.7	0
15039	1	0	13	1	38.4	0
15040	1	0	13	1	38.6	0
15041	1	0	13	1	38.6	0
15055	0	1	13	1	39.2	0
15056	0	1	13	1	38.4	0
15067	0	1	13	1	38.5	0
15069	0	1	13	1	38.7	0
14886	0	0	14	1	38.5	2
14887	0	1	14	1	38.6	1
14894	1	0	14	1	38.5	0
14898	1	0	14	2	38.6	0
14899	0	0	14	2	38.6	0
14904	0	1	14	1	38.9	1
14905	0	1	14	1	38.6	0
14906	1	0	14	1	38.8	3
14910	0	0	14	1	38.4	0
14913	1	1	14	1	38.6	0
14917	0	0	14	1	38.5	0
14925	1	0	14	1	38.8	3
14927	1	1	14	1	39	1
14928	1	1	14	1	38.8	0
14931	0	1	14	1	38.8	2
14937	1	1	14	1	38.5	0
14938	1	1	14	1	38.6	0
14959	1	1	14	2	37.7	3
14960	0	0	14	1	38.4	0
14963	0	0	14	2	39.2	3
14968	0	0	14	2	39	2
14969	1	0	14	1	38.4	0
14970	0	0	14	2	38.5	3
14977	1	0	14	2	38.6	3
14979	1	0	14	1	38.5	0
14985	0	1	14	1	38.5	0
14986	1	0	14	1	38.7	0
14987	0	1	14	1	38.6	0
14994	0	1	14	1	38.4	3
14995	1	1	14	1	38.7	3
14998	0	1	14	1	38.4	0
15001	1	1	14	1	38.3	0
15007	1	1	14	1	38.6	0
15008	1	1	14	1	38.6	0
15010	1	1	14	1	38.7	0
15030	0	0	14	2	38.7	3
15031	0	0	14	1	38.7	.
15032	0	0	14	2	39.6	2
15033	0	0	14	1	38.6	0
15035	1	0	14	1	38.4	0
15039	1	0	14	2	38.6	0
15040	1	0	14	1	38.4	0
15041	1	0	14	1	38.4	0
15055	0	1	14	1	38.4	0
15056	0	1	14	1	38.8	0
15067	0	1	14	1	38.6	0
15069	0	1	14	1	38.5	0
14886	0	0	15	1	38.6	1
14887	0	1	15	1	38.4	0
14894	1	0	15	1	38.6	0
14898	1	0	15	1	38.5	0
14899	0	0	15	1	38.4	0
14904	0	1	15	1	38.5	3
14905	0	1	15	1	38.4	0
14906	1	0	15	1	38.2	0
14910	0	0	15	1	38.5	0
14913	1	1	15	1	38.6	0
14917	0	0	15	1	38.5	0
14925	1	0	15	1	38.6	2
14927	1	1	15	1	38.4	0
14928	1	1	15	1	38.2	0
14931	0	1	15	1	38.3	3
14937	1	1	15	1	38.3	0
14938	1	1	15	1	38.6	0
14959	1	1	15	1	38.8	3
14960	0	0	15	1	38.5	0
14963	0	0	15	1	38.6	0
14968	0	0	15	3	39.4	3
14969	1	0	15	1	38.4	0
14970	0	0	15	3	38.5	3
14977	1	0	15	1	38.4	3
14979	1	0	15	1	38.4	0
14985	0	1	15	1	38.6	0
14986	1	0	15	1	38.6	0
14987	0	1	15	1	38.6	0
14994	0	1	15	1	39.2	2
14995	1	1	15	1	39.3	0
14998	0	1	15	1	38.4	0
15001	1	1	15	1	38.6	0
15007	1	1	15	1	38.7	0
15008	1	1	15	1	38.4	0
15010	1	1	15	1	38.6	0
15030	0	0	15	2	39.2	3
15031	0	0	15	1	38.6	.
15032	0	0	15	1	38.6	0
15033	0	0	15	1	38.6	0
15035	1	0	15	1	38.6	0
15039	1	0	15	2	38.6	0
15040	1	0	15	1	38.4	0
15041	1	0	15	1	38.7	0
15055	0	1	15	1	38.6	0
15056	0	1	15	1	38.7	0
15067	0	1	15	1	38.5	0
15069	0	1	15	1	38.5	0
14886	0	0	16	1	38.5	0
14887	0	1	16	1	38.4	0
14894	1	0	16	1	38.4	0
14898	1	0	16	1	38.5	0
14899	0	0	16	2	38.4	0
14904	0	1	16	1	38.3	0
14905	0	1	16	1	38.5	0
14906	1	0	16	1	38.5	0
14910	0	0	16	2	38.4	0
14913	1	1	16	1	38.6	0
14917	0	0	16	1	38.5	0
14925	1	0	16	1	38.5	3
14927	1	1	16	1	39.2	2
14928	1	1	16	1	38.8	0
14931	0	1	16	1	38.6	3
14937	1	1	16	1	38.5	0
14938	1	1	16	1	38.6	0
14959	1	1	16	1	38.7	3
14960	0	0	16	1	38.6	0
14963	0	0	16	1	38.4	0
14968	0	0	16	3	38.7	3
14969	1	0	16	1	38.6	0
14970	0	0	16	2	38.5	3
14977	1	0	16	3	39.1	3
14979	1	0	16	1	38.3	0
14985	0	1	16	1	38.5	0
14986	1	0	16	1	38.7	0
14987	0	1	16	1	38.6	0
14994	0	1	16	1	38.9	3
14995	1	1	16	1	38.4	0
14998	0	1	16	1	38.6	0
15001	1	1	16	1	38.6	0
15007	1	1	16	1	39.7	3
15008	1	1	16	1	38.9	0
15010	1	1	16	1	38.4	0
15030	0	0	16	2	38.8	3
15031	0	0	16	1	38.4	.
15032	0	0	16	1	39	0
15033	0	0	16	1	38.4	0
15035	1	0	16	1	38.6	0
15039	1	0	16	2	38.6	3
15040	1	0	16	1	38.7	0
15041	1	0	16	1	38.7	0
15055	0	1	16	1	38.6	0
15056	0	1	16	1	38.5	0
15067	0	1	16	1	38.4	0
15069	0	1	16	1	38.7	0
14886	0	0	17	1	38.6	0
14887	0	1	17	1	38.5	0
14894	1	0	17	1	38.6	0
14898	1	0	17	1	38.5	0
14899	0	0	17	1	38.5	3
14904	0	1	17	2	39.4	0
14905	0	1	17	1	38.4	0
14906	1	0	17	1	38.7	0
14910	0	0	17	1	38.5	0
14913	1	1	17	1	38.7	0
14917	0	0	17	1	38.4	0
14925	1	0	17	1	38.5	0
14927	1	1	17	1	39	0
14928	1	1	17	1	38.8	0
14931	0	1	17	1	38.9	2
14937	1	1	17	1	38.6	0
14938	1	1	17	1	38.7	0
14959	1	1	17	1	38.4	0
14960	0	0	17	1	38.5	0
14963	0	0	17	1	38.3	0
14968	0	0	17	3	39.1	3
14969	1	0	17	1	38.5	0
14970	0	0	17	1	38.3	0
14977	1	0	17	1	38.6	0
14979	1	0	17	1	38.4	0
14985	0	1	17	1	38.4	0
14986	1	0	17	1	38.5	0
14987	0	1	17	1	38.4	0
14994	0	1	17	1	39.4	0
14995	1	1	17	1	38.4	0
14998	0	1	17	1	38.7	0
15001	1	1	17	1	38.6	0
15007	1	1	17	1	38.4	3
15008	1	1	17	1	38.6	0
15010	1	1	17	1	38.6	0
15030	0	0	17	1	38.5	1
15031	0	0	17	1	38.4	.
15032	0	0	17	1	38.9	0
15033	0	0	17	1	38.6	0
15035	1	0	17	2	38.3	3
15039	1	0	17	2	39.3	3
15040	1	0	17	1	38.3	0
15041	1	0	17	1	38.6	0
15055	0	1	17	1	38.4	0
15056	0	1	17	1	38.6	0
15067	0	1	17	1	38.3	0
15069	0	1	17	1	38.8	0
14886	0	0	18	1	38.5	0
14887	0	1	18	1	38.5	0
14894	1	0	18	1	38.4	0
14898	1	0	18	1	38.6	0
14899	0	0	18	1	38.6	3
14904	0	1	18	1	39.2	3
14905	0	1	18	1	38.6	0
14906	1	0	18	1	38.5	0
14910	0	0	18	1	38.4	0
14913	1	1	18	1	38.7	0
14917	0	0	18	1	38.5	0
14925	1	0	18	1	38.5	0
14927	1	1	18	1	38.7	0
14928	1	1	18	1	38.6	0
14931	0	1	18	1	38.6	3
14937	1	1	18	1	38.6	0
14938	1	1	18	1	38.7	0
14959	1	1	18	1	38.6	0
14960	0	0	18	1	38.4	0
14963	0	0	18	1	38.4	0
14968	0	0	18	2	39.3	3
14969	1	0	18	1	38.4	0
14970	0	0	18	1	38.7	0
14977	1	0	18	1	38.4	0
14979	1	0	18	1	38.8	0
14985	0	1	18	1	38.4	0
14986	1	0	18	1	38.5	0
14987	0	1	18	1	38.6	0
14994	0	1	18	1	38.9	0
14995	1	1	18	1	38.2	0
14998	0	1	18	1	38.6	0
15001	1	1	18	1	38.4	0
15007	1	1	18	1	39.2	3
15008	1	1	18	1	38.4	0
15010	1	1	18	1	38.6	0
15030	0	0	18	1	38.7	0
15031	0	0	18	1	38.3	.
15032	0	0	18	1	38.7	0
15033	0	0	18	1	38.6	0
15035	1	0	18	1	39.4	3
15039	1	0	18	2	38.9	0
15040	1	0	18	1	38.7	0
15041	1	0	18	1	38.4	0
15055	0	1	18	1	38.5	0
15056	0	1	18	1	38.5	0
15067	0	1	18	1	38.4	0
15069	0	1	18	1	38.5	0
14886	0	0	19	1	38.6	0
14887	0	1	19	1	38.6	0
14894	1	0	19	1	38.6	0
14898	1	0	19	1	38.5	0
14899	0	0	19	3	37.7	0
14904	0	1	19	1	38.5	3
14905	0	1	19	1	38.6	0
14906	1	0	19	1	38.7	0
14910	0	0	19	1	38.5	0
14913	1	1	19	1	38.7	0
14917	0	0	19	1	38.5	0
14925	1	0	19	1	38.4	0
14927	1	1	19	1	38.4	0
14928	1	1	19	1	38.6	0
14931	0	1	19	1	39.2	2
14937	1	1	19	1	38.3	0
14938	1	1	19	1	38.4	0
14959	1	1	19	1	39.3	0
14960	0	0	19	1	38.5	0
14963	0	0	19	1	38.6	0
14968	0	0	19	1	39.6	0
14969	1	0	19	1	38.6	0
14970	0	0	19	1	38.5	0
14977	1	0	19	1	38.4	0
14979	1	0	19	1	38.6	0
14985	0	1	19	1	38.4	0
14986	1	0	19	1	38.5	0
14987	0	1	19	1	38.6	0
14994	0	1	19	1	38.7	0
14995	1	1	19	1	38.4	0
14998	0	1	19	1	38.7	0
15001	1	1	19	1	38.4	0
15007	1	1	19	1	38.4	1
15008	1	1	19	1	38.4	0
15010	1	1	19	1	38.7	0
15030	0	0	19	1	38.4	0
15031	0	0	19	1	38.3	.
15032	0	0	19	1	38.3	0
15033	0	0	19	1	38.5	0
15035	1	0	19	2	38.9	3
15039	1	0	19	1	38.4	0
15040	1	0	19	2	39.6	0
15041	1	0	19	1	38.6	0
15055	0	1	19	1	38.2	0
15056	0	1	19	1	38.9	0
15067	0	1	19	1	38.5	0
15069	0	1	19	1	38.8	0
14886	0	0	20	1	38.5	0
14887	0	1	20	1	38.4	0
14894	1	0	20	1	38.6	0
14898	1	0	20	1	38.6	0
14899	0	0	20	1	38.6	3
14904	0	1	20	1	38.5	0
14905	0	1	20	1	38.6	0
14906	1	0	20	1	38.9	0
14910	0	0	20	1	38.4	0
14913	1	1	20	1	38.6	0
14917	0	0	20	1	38.5	0
14925	1	0	20	1	38.4	0
14927	1	1	20	1	38.5	0
14928	1	1	20	1	38.3	0
14931	0	1	20	1	38.8	0
14937	1	1	20	1	38.5	0
14938	1	1	20	1	38.6	0
14959	1	1	20	1	38.4	0
14960	0	0	20	1	38.6	0
14963	0	0	20	1	38.9	0
14968	0	0	20	1	38.4	0
14969	1	0	20	1	38.4	3
14970	0	0	20	3	39.6	0
14977	1	0	20	1	38.4	0
14979	1	0	20	1	39.2	3
14985	0	1	20	1	38.7	0
14986	1	0	20	1	38.6	0
14987	0	1	20	1	38.4	0
14994	0	1	20	1	38.6	0
14995	1	1	20	1	38.6	0
14998	0	1	20	1	38.7	0
15001	1	1	20	1	38.6	0
15007	1	1	20	1	38.6	3
15008	1	1	20	1	38.6	0
15010	1	1	20	1	38.4	0
15030	0	0	20	1	38.4	0
15031	0	0	20	1	38.7	.
15032	0	0	20	1	38.6	0
15033	0	0	20	1	38.5	0
15035	1	0	20	1	38.6	0
15039	1	0	20	1	39	0
15040	1	0	20	2	39.1	0
15041	1	0	20	1	38.6	0
15055	0	1	20	1	38.6	0
15056	0	1	20	1	38.5	0
15067	0	1	20	1	38.8	0
15069	0	1	20	1	38.5	0
14886	0	0	21	1	38.6	0
14887	0	1	21	1	38.6	0
14894	1	0	21	1	38.6	0
14898	1	0	21	1	38.5	3
14899	0	0	21	1	38.6	0
14904	0	1	21	1	38.5	0
14905	0	1	21	1	38.4	2
14906	1	0	21	1	38.7	0
14910	0	0	21	1	38.5	0
14913	1	1	21	1	38.5	0
14917	0	0	21	1	38.6	0
14925	1	0	21	1	38.7	0
14927	1	1	21	1	38.5	0
14928	1	1	21	1	38.4	0
14931	0	1	21	1	38.3	0
14937	1	1	21	1	38.4	0
14938	1	1	21	1	38.6	0
14959	1	1	21	1	38.4	0
14960	0	0	21	1	38.7	0
14963	0	0	21	1	38.6	0
14968	0	0	21	1	38.6	0
14969	1	0	21	1	38.5	0
14970	0	0	21	1	38.5	0
14977	1	0	21	1	38.4	0
14979	1	0	21	1	38.6	0
14985	0	1	21	1	38.7	0
14986	1	0	21	1	38.5	0
14987	0	1	21	1	38.6	0
14994	0	1	21	1	38.6	0
14995	1	1	21	1	38.7	0
14998	0	1	21	1	38.6	0
15001	1	1	21	1	38.4	0
15007	1	1	21	1	38.3	0
15008	1	1	21	1	38.6	0
15010	1	1	21	1	38.6	0
15030	0	0	21	1	38.6	0
15031	0	0	21	1	38.4	.
15032	0	0	21	1	38.3	0
15033	0	0	21	1	38.2	0
15035	1	0	21	1	39.6	0
15039	1	0	21	1	38.6	0
15040	1	0	21	1	38.7	0
15041	1	0	21	1	38.7	0
15055	0	1	21	1	39.4	0
15056	0	1	21	1	38.5	0
15067	0	1	21	1	39.7	0
15069	0	1	21	1	38.5	0
14886	0	0	22	1	38.5	0
14887	0	1	22	1	38.4	0
14894	1	0	22	1	38.4	0
14898	1	0	22	1	38.5	3
14899	0	0	22	1	38.6	0
14904	0	1	22	1	38.3	0
14905	0	1	22	1	38.6	2
14906	1	0	22	1	38.7	0
14910	0	0	22	1	38.4	0
14913	1	1	22	1	38.4	0
14917	0	0	22	1	38.6	0
14925	1	0	22	1	38.6	0
14927	1	1	22	1	38.4	0
14928	1	1	22	1	38.5	0
14931	0	1	22	1	38.8	0
14937	1	1	22	1	38.4	0
14938	1	1	22	1	38.5	0
14959	1	1	22	1	38.6	0
14960	0	0	22	1	38.4	0
14963	0	0	22	1	38.4	0
14968	0	0	22	1	38.3	3
14969	1	0	22	1	38.5	0
14970	0	0	22	1	38.7	0
14977	1	0	22	1	38.5	0
14979	1	0	22	1	38.7	0
14985	0	1	22	1	38.2	0
14986	1	0	22	1	38.4	0
14987	0	1	22	1	38.5	0
14994	0	1	22	1	38.6	0
14995	1	1	22	1	38.4	0
14998	0	1	22	1	38.6	0
15001	1	1	22	1	38.3	0
15007	1	1	22	1	38.4	0
15008	1	1	22	1	38.3	0
15010	1	1	22	1	38.3	0
15030	0	0	22	1	38.4	0
15031	0	0	22	1	38.3	.
15032	0	0	22	1	38.4	0
15033	0	0	22	1	38.5	0
15035	1	0	22	1	38.6	0
15039	1	0	22	1	38.7	0
15040	1	0	22	1	38.6	0
15041	1	0	22	1	38.6	0
15055	0	1	22	1	38.6	0
15056	0	1	22	1	38.4	0
15067	0	1	22	1	38.8	0
15069	0	1	22	1	38.4	0
14886	0	0	23	1	38.6	0
14887	0	1	23	1	38.6	0
14894	1	0	23	1	38.5	0
14898	1	0	23	1	38.5	0
14899	0	0	23	1	39	3
14904	0	1	23	1	38.6	0
14905	0	1	23	1	38.5	2
14906	1	0	23	1	38.7	0
14910	0	0	23	1	38.5	0
14913	1	1	23	1	38.4	0
14917	0	0	23	1	38.4	0
14925	1	0	23	1	38.5	0
14927	1	1	23	1	38.5	0
14928	1	1	23	1	38.4	0
14931	0	1	23	1	38.4	0
14937	1	1	23	1	38.2	0
14938	1	1	23	1	38.6	0
14959	1	1	23	1	38.6	0
14960	0	0	23	1	38.7	0
14963	0	0	23	1	38.3	0
14968	0	0	23	1	39.4	0
14969	1	0	23	1	38.5	0
14970	0	0	23	1	38.7	0
14977	1	0	23	1	38.4	0
14979	1	0	23	1	38.4	0
14985	0	1	23	1	38.6	0
14986	1	0	23	1	38.6	0
14987	0	1	23	1	38.4	0
14994	0	1	23	1	38.5	0
14995	1	1	23	1	38.6	0
14998	0	1	23	1	38.7	0
15001	1	1	23	1	38.4	0
15007	1	1	23	1	38.4	0
15008	1	1	23	1	38.2	0
15010	1	1	23	1	39	0
15030	0	0	23	1	38.4	0
15031	0	0	23	1	38.3	.
15032	0	0	23	1	38.3	0
15033	0	0	23	1	38.5	0
15035	1	0	23	1	38.6	0
15039	1	0	23	1	38.7	0
15040	1	0	23	1	38.4	0
15041	1	0	23	1	38.6	0
15055	0	1	23	1	38.3	0
15056	0	1	23	1	38.5	0
15067	0	1	23	1	38.4	0
15069	0	1	23	1	38.7	0
14886	0	0	24	1	38.5	0
14887	0	1	24	1	38.5	0
14894	1	0	24	1	38.5	0
14898	1	0	24	1	38.5	0
14899	0	0	24	1	38.4	2
14904	0	1	24	1	38.6	0
14905	0	1	24	1	38.5	0
14906	1	0	24	1	38.5	0
14910	0	0	24	1	38.4	0
14913	1	1	24	1	38.6	0
14917	0	0	24	1	38.5	0
14925	1	0	24	1	38.5	0
14927	1	1	24	1	38.4	0
14928	1	1	24	1	38.5	0
14931	0	1	24	1	38.5	0
14937	1	1	24	1	38.2	0
14938	1	1	24	1	38.6	0
14959	1	1	24	1	38.5	0
14960	0	0	24	1	38.2	0
14963	0	0	24	1	38.8	0
14968	0	0	24	1	38.6	0
14969	1	0	24	1	38.5	0
14970	0	0	24	1	38.5	0
14977	1	0	24	1	38.5	0
14979	1	0	24	1	38.3	0
14985	0	1	24	1	38.6	0
14986	1	0	24	1	38.4	0
14987	0	1	24	1	38.5	0
14994	0	1	24	1	38.3	0
14995	1	1	24	1	38.4	0
14998	0	1	24	1	38.3	0
15001	1	1	24	1	38.5	0
15007	1	1	24	1	38.3	0
15008	1	1	24	1	38.2	0
15010	1	1	24	1	38.4	0
15030	0	0	24	1	38.6	0
15031	0	0	24	1	38.6	.
15032	0	0	24	1	38.5	0
15033	0	0	24	1	38.4	0
15035	1	0	24	1	38.8	0
15039	1	0	24	1	38.5	0
15040	1	0	24	1	38.6	0
15041	1	0	24	1	38.8	0
15055	0	1	24	1	38.5	0
15056	0	1	24	1	38.5	0
15067	0	1	24	1	38.4	0
15069	0	1	24	1	38.5	0
14886	0	0	25	1	38.4	0
14887	0	1	25	1	38.5	0
14894	1	0	25	1	38.6	0
14898	1	0	25	1	38.5	0
14899	0	0	25	1	38.6	1
14904	0	1	25	1	38.5	0
14905	0	1	25	1	38.4	0
14906	1	0	25	1	38.5	0
14910	0	0	25	1	38.5	0
14913	1	1	25	1	38.6	0
14917	0	0	25	1	38.4	0
14925	1	0	25	1	38.5	0
14927	1	1	25	1	38.6	0
14928	1	1	25	1	38.5	0
14931	0	1	25	1	38.5	0
14937	1	1	25	1	38.1	0
14938	1	1	25	1	38.6	0
14959	1	1	25	1	38.5	0
14960	0	0	25	1	38.5	0
14963	0	0	25	1	38.6	0
14968	0	0	25	1	38.7	0
14969	1	0	25	1	38.5	0
14970	0	0	25	1	38.2	0
14977	1	0	25	1	38.4	0
14979	1	0	25	1	38.5	0
14985	0	1	25	1	38.6	0
14986	1	0	25	1	38.6	0
14987	0	1	25	1	38.4	0
14994	0	1	25	1	38.5	0
14995	1	1	25	1	38.6	0
14998	0	1	25	1	38.5	0
15001	1	1	25	1	38.2	0
15007	1	1	25	1	38.6	0
15008	1	1	25	1	38.3	0
15010	1	1	25	1	38.4	0
15030	0	0	25	1	38.6	0
15031	0	0	25	1	38.4	.
15032	0	0	25	1	38.5	0
15033	0	0	25	1	38.2	0
15035	1	0	25	1	38.7	0
15039	1	0	25	1	38.6	0
15040	1	0	25	1	38.7	0
15041	1	0	25	1	38.6	0
15055	0	1	25	1	38.8	0
15056	0	1	25	1	38.3	0
15067	0	1	25	1	38.5	0
15069	0	1	25	1	38.7	0
14886	0	0	26	1	38.4	0
14887	0	1	26	1	38.5	0
14894	1	0	26	1	38.4	0
14898	1	0	26	1	38.4	0
14899	0	0	26	1	38.6	0
14904	0	1	26	1	38.5	0
14905	0	1	26	1	38.6	0
14906	1	0	26	1	38.5	0
14910	0	0	26	1	38.4	0
14913	1	1	26	1	38.6	0
14917	0	0	26	1	38.6	0
14925	1	0	26	1	38.5	0
14927	1	1	26	1	38.4	0
14928	1	1	26	1	38.5	0
14931	0	1	26	1	38.5	0
14937	1	1	26	1	38.5	0
14938	1	1	26	1	38.5	0
14959	1	1	26	1	38.6	0
14960	0	0	26	1	38.6	0
14963	0	0	26	1	38.4	0
14968	0	0	26	1	38.2	0
14969	1	0	26	1	38.4	0
14970	0	0	26	1	38.5	0
14977	1	0	26	1	38.5	0
14979	1	0	26	1	38.5	0
14985	0	1	26	1	38.6	0
14986	1	0	26	1	38.3	0
14987	0	1	26	1	38.5	0
14994	0	1	26	1	38.3	0
14995	1	1	26	1	38.4	0
14998	0	1	26	1	38.6	0
15001	1	1	26	1	38.3	0
15007	1	1	26	1	38.3	0
15008	1	1	26	1	38.7	0
15010	1	1	26	1	38.4	0
15030	0	0	26	1	38.3	0
15031	0	0	26	1	38.5	.
15032	0	0	26	1	38.5	0
15033	0	0	26	1	38.5	0
15035	1	0	26	1	38.4	0
15039	1	0	26	1	38.4	0
15040	1	0	26	1	38.4	0
15041	1	0	26	1	38.4	0
15055	0	1	26	1	39.2	0
15056	0	1	26	1	38.6	0
15067	0	1	26	1	38.4	0
15069	0	1	26	1	38.4	0
14886	0	0	27	1	38.2	0
14887	0	1	27	1	38.6	0
14894	1	0	27	1	38.6	0
14898	1	0	27	1	38.5	0
14899	0	0	27	1	38.6	0
14904	0	1	27	1	38.5	0
14905	0	1	27	1	38.6	0
14906	1	0	27	1	38.6	0
14910	0	0	27	1	38.5	0
14913	1	1	27	1	38.5	0
14917	0	0	27	1	38.7	0
14925	1	0	27	1	38.3	0
14927	1	1	27	1	38.4	0
14928	1	1	27	1	38.6	0
14931	0	1	27	1	38.6	0
14937	1	1	27	1	38.5	0
14938	1	1	27	1	38.6	0
14959	1	1	27	1	38.7	0
14960	0	0	27	1	38.6	0
14963	0	0	27	1	38.6	0
14968	0	0	27	1	38.5	0
14969	1	0	27	1	38.5	0
14970	0	0	27	1	38.5	0
14977	1	0	27	1	38.2	0
14979	1	0	27	1	38.3	0
14985	0	1	27	1	38.6	0
14986	1	0	27	1	38.6	0
14987	0	1	27	1	38.4	0
14994	0	1	27	1	38.5	0
14995	1	1	27	1	38.6	0
14998	0	1	27	1	38.5	0
15001	1	1	27	1	38.2	0
15007	1	1	27	1	38.4	0
15008	1	1	27	1	38.7	0
15010	1	1	27	1	38.6	0
15030	0	0	27	1	38.5	0
15031	0	0	27	2	38.6	.
15032	0	0	27	1	38.1	0
15033	0	0	27	1	38.6	0
15035	1	0	27	1	38.4	0
15039	1	0	27	1	38.6	0
15040	1	0	27	1	38.6	0
15041	1	0	27	1	38.6	0
15055	0	1	27	1	38.5	0
15056	0	1	27	1	38.6	0
15067	0	1	27	1	38.4	0
15069	0	1	27	1	38.5	0
14886	0	0	28	1	38.5	0
14887	0	1	28	1	38.6	0
14894	1	0	28	1	38.6	0
14898	1	0	28	1	38.4	0
14899	0	0	28	1	38.6	0
14904	0	1	28	1	38.3	0
14905	0	1	28	1	38.6	0
14906	1	0	28	1	38.5	0
14910	0	0	28	1	38.4	0
14913	1	1	28	1	38.6	0
14917	0	0	28	1	38.7	0
14925	1	0	28	1	38.2	0
14927	1	1	28	1	38.4	0
14928	1	1	28	1	38.6	0
14931	0	1	28	1	38.5	0
14937	1	1	28	1	38.5	0
14938	1	1	28	1	38.6	0
14959	1	1	28	1	38.7	0
14960	0	0	28	1	38.6	0
14963	0	0	28	1	38.6	0
14968	0	0	28	1	38.6	0
14969	1	0	28	1	38.4	0
14970	0	0	28	1	38.5	0
14977	1	0	28	1	38.5	0
14979	1	0	28	1	38.5	0
14985	0	1	28	1	38.6	0
14986	1	0	28	1	38.4	0
14987	0	1	28	1	38.5	0
14994	0	1	28	1	38.3	0
14995	1	1	28	1	38.4	0
14998	0	1	28	1	38.6	0
15001	1	1	28	1	38.4	0
15007	1	1	28	1	38.6	0
15008	1	1	28	1	38.5	0
15010	1	1	28	1	38.4	0
15030	0	0	28	1	38.3	0
15031	0	0	28	1	38.4	.
15032	0	0	28	1	38.5	0
15033	0	0	28	1	38.7	0
15035	1	0	28	1	38.4	0
15039	1	0	28	1	38.5	0
15040	1	0	28	1	38.5	0
15041	1	0	28	1	38.5	0
15055	0	1	28	1	38.7	0
15056	0	1	28	1	38.5	0
15067	0	1	28	1	38.6	0
15069	0	1	28	1	38.5	0
14886	0	0	29	1	38.7	0
14887	0	1	29	1	38.6	0
14894	1	0	29	1	38.6	0
14898	1	0	29	1	38.5	0
14899	0	0	29	1	38.5	0
14904	0	1	29	1	38.2	0
14905	0	1	29	1	38.4	0
14906	1	0	29	1	38.7	0
14910	0	0	29	1	38.5	0
14913	1	1	29	1	38.6	0
14917	0	0	29	1	38.3	0
14925	1	0	29	1	38.4	0
14927	1	1	29	1	38.6	0
14928	1	1	29	1	38.6	0
14931	0	1	29	1	38.6	0
14937	1	1	29	1	38.6	0
14938	1	1	29	1	38.6	0
14959	1	1	29	1	38.7	0
14960	0	0	29	1	38.3	0
14963	0	0	29	1	38.6	0
14968	0	0	29	1	38.4	0
14969	1	0	29	1	38.3	0
14970	0	0	29	1	38.3	0
14977	1	0	29	1	38.7	0
14979	1	0	29	1	38.4	0
14985	0	1	29	1	38.6	0
14986	1	0	29	1	38.6	0
14987	0	1	29	1	38.4	0
14994	0	1	29	1	38.5	0
14995	1	1	29	1	38.6	0
14998	0	1	29	1	38.5	0
15001	1	1	29	1	38.6	0
15007	1	1	29	1	38.6	0
15008	1	1	29	1	38.4	0
15010	1	1	29	1	38.5	0
15030	0	0	29	1	38.6	0
15031	0	0	29	1	38.3	.
15032	0	0	29	1	38.3	0
15033	0	0	29	1	38.3	0
15035	1	0	29	1	38.3	0
15039	1	0	29	1	38.5	0
15040	1	0	29	1	38.7	0
15041	1	0	29	1	38.4	0
15055	0	1	29	1	38.7	0
15056	0	1	29	1	38.6	0
15067	0	1	29	1	38.5	0
15069	0	1	29	1	38.7	0
14886	0	0	30	1	38.5	0
14887	0	1	30	1	38.4	0
14894	1	0	30	1	38.4	0
14898	1	0	30	1	38.5	0
14899	0	0	30	1	38.5	0
14904	0	1	30	1	38.3	0
14905	0	1	30	1	38.2	0
14906	1	0	30	1	38.5	0
14910	0	0	30	1	38.4	0
14913	1	1	30	1	38.6	0
14917	0	0	30	1	38.5	0
14925	1	0	30	1	38.2	0
14927	1	1	30	1	38.4	0
14928	1	1	30	1	38.5	0
14931	0	1	30	1	38.5	0
14937	1	1	30	1	38.6	0
14938	1	1	30	1	38.2	0
14959	1	1	30	1	38.5	0
14960	0	0	30	1	38.5	0
14963	0	0	30	1	38.5	0
14968	0	0	30	1	38.4	0
14969	1	0	30	1	38.2	0
14970	0	0	30	1	38.5	0
14977	1	0	30	1	38.5	0
14979	1	0	30	1	38.5	0
14985	0	1	30	1	38.3	0
14986	1	0	30	1	38.4	0
14987	0	1	30	1	38.5	0
14994	0	1	30	1	38.3	0
14995	1	1	30	1	38.4	0
14998	0	1	30	1	38.6	0
15001	1	1	30	1	38.4	0
15007	1	1	30	1	38.4	0
15008	1	1	30	1	38.6	0
15010	1	1	30	1	38.5	0
15030	0	0	30	1	38.4	0
15031	0	0	30	1	38.6	.
15032	0	0	30	1	38.5	0
15033	0	0	30	1	38.3	0
15035	1	0	30	1	38.5	0
15039	1	0	30	1	38.6	0
15040	1	0	30	1	38.7	0
15041	1	0	30	1	38.5	0
15055	0	1	30	1	38.6	0
15056	0	1	30	1	38.5	0
15067	0	1	30	1	38.4	0
15069	0	1	30	1	38.6	0
14886	0	0	31	1	38.4	0
14887	0	1	31	1	38.7	0
14894	1	0	31	1	38.6	0
14898	1	0	31	1	38.5	0
14899	0	0	31	1	38.6	0
14904	0	1	31	1	38.5	0
14905	0	1	31	1	38.6	0
14906	1	0	31	1	38.6	0
14910	0	0	31	1	38.5	0
14913	1	1	31	1	38.4	0
14917	0	0	31	1	38.5	0
14925	1	0	31	1	38.5	0
14927	1	1	31	1	38.2	0
14928	1	1	31	1	38.2	0
14931	0	1	31	1	38.6	0
14937	1	1	31	1	38.4	0
14938	1	1	31	1	38.6	0
14959	1	1	31	1	38.2	0
14960	0	0	31	1	38.5	0
14963	0	0	31	1	38.6	0
14968	0	0	31	1	38.4	0
14969	1	0	31	1	38.5	0
14970	0	0	31	1	38.5	0
14977	1	0	31	1	38.5	0
14979	1	0	31	1	38.4	0
14985	0	1	31	1	38.6	0
14986	1	0	31	1	38.6	0
14987	0	1	31	1	38.4	0
14994	0	1	31	1	38.5	0
14995	1	1	31	1	38.2	0
14998	0	1	31	1	38.5	0
15001	1	1	31	1	38.7	0
15007	1	1	31	1	38.6	0
15008	1	1	31	1	38.4	0
15010	1	1	31	1	38.5	0
15030	0	0	31	1	38.3	0
15031	0	0	31	1	38.4	.
15032	0	0	31	1	38.4	0
15033	0	0	31	1	38.5	0
15035	1	0	31	1	38.3	0
15039	1	0	31	1	38.5	0
15040	1	0	31	1	38.7	0
15041	1	0	31	1	38.6	0
15055	0	1	31	1	38.5	0
15056	0	1	31	1	38.6	0
15067	0	1	31	1	38.4	0
15069	0	1	31	1	38.6	0
14886	0	0	32	1	38.5	0
14887	0	1	32	1	38.7	0
14894	1	0	32	1	38.4	0
14898	1	0	32	1	38.5	0
14899	0	0	32	1	38.2	0
14904	0	1	32	1	38.5	0
14905	0	1	32	1	38.6	0
14906	1	0	32	1	38.6	0
14910	0	0	32	1	38.2	0
14913	1	1	32	1	38.2	0
14917	0	0	32	1	38.5	0
14925	1	0	32	1	38.2	0
14927	1	1	32	1	38.4	0
14928	1	1	32	1	38.5	0
14931	0	1	32	1	38.2	0
14937	1	1	32	1	38.4	0
14938	1	1	32	1	38.6	0
14959	1	1	32	1	38.2	0
14960	0	0	32	1	38.5	0
14963	0	0	32	1	38.7	0
14968	0	0	32	1	38.2	0
14969	1	0	32	1	38.2	0
14970	0	0	32	1	38.5	0
14977	1	0	32	1	38.5	0
14979	1	0	32	1	38.4	0
14985	0	1	32	1	38.6	0
14986	1	0	32	1	38.5	0
14987	0	1	32	1	38.5	0
14994	0	1	32	1	38.3	0
14995	1	1	32	1	38.4	0
14998	0	1	32	1	38.6	0
15001	1	1	32	1	38.5	0
15007	1	1	32	1	38.4	0
15008	1	1	32	1	38.5	0
15010	1	1	32	1	38.5	0
15030	0	0	32	1	38.5	0
15031	0	0	32	1	38.5	.
15032	0	0	32	1	38.5	0
15033	0	0	32	1	38.4	0
15035	1	0	32	1	38.4	0
15039	1	0	32	1	38.4	0
15040	1	0	32	1	39.3	0
15041	1	0	32	1	38.3	0
15055	0	1	32	1	38.6	0
15056	0	1	32	1	38.3	0
15067	0	1	32	1	38.4	0
15069	0	1	32	1	38.5	0
14886	0	0	33	1	38.4	0
14887	0	1	33	1	38.6	0
14894	1	0	33	1	38.6	0
14898	1	0	33	1	38.5	0
14899	0	0	33	1	38.6	0
14904	0	1	33	1	38.6	0
14905	0	1	33	1	38.2	0
14906	1	0	33	1	38.7	0
14910	0	0	33	1	38.5	0
14913	1	1	33	1	38.5	0
14917	0	0	33	1	38.5	0
14925	1	0	33	1	38.5	0
14927	1	1	33	1	38.6	0
14928	1	1	33	1	38.4	0
14931	0	1	33	1	38.6	0
14937	1	1	33	1	38.3	0
14938	1	1	33	1	38.6	0
14959	1	1	33	1	38.3	0
14960	0	0	33	1	38.5	0
14963	0	0	33	1	38.7	0
14968	0	0	33	1	38.5	0
14969	1	0	33	1	38.4	0
14970	0	0	33	1	38.2	0
14977	1	0	33	1	38.5	0
14979	1	0	33	1	38.4	0
14985	0	1	33	1	38.6	0
14986	1	0	33	1	38.6	0
14987	0	1	33	1	38.4	0
14994	0	1	33	1	38.5	0
14995	1	1	33	1	38.6	0
14998	0	1	33	1	38.5	0
15001	1	1	33	1	38.7	0
15007	1	1	33	1	38.6	0
15008	1	1	33	1	38.3	0
15010	1	1	33	1	38.5	0
15030	0	0	33	1	38.6	0
15031	0	0	33	1	38.4	.
15032	0	0	33	1	38.5	0
15033	0	0	33	1	38.5	0
15035	1	0	33	1	38.3	0
15039	1	0	33	1	38.6	0
15040	1	0	33	1	38.7	0
15041	1	0	33	1	38.6	0
15055	0	1	33	1	38.5	0
15056	0	1	33	1	38.6	0
15067	0	1	33	1	38.5	0
15069	0	1	33	1	38.5	0
14886	0	0	34	1	38.4	0
14887	0	1	34	1	38.4	0
14894	1	0	34	1	38.6	0
14898	1	0	34	1	38.8	0
14899	0	0	34	1	38.4	0
14904	0	1	34	1	38.3	0
14905	0	1	34	1	38.6	0
14906	1	0	34	1	38.6	0
14910	0	0	34	1	38.4	0
14913	1	1	34	1	38.4	0
14917	0	0	34	1	38.5	0
14925	1	0	34	1	38.5	0
14927	1	1	34	1	38.4	0
14928	1	1	34	1	38.4	0
14931	0	1	34	1	38.5	0
14937	1	1	34	1	38.3	0
14938	1	1	34	1	38.5	0
14959	1	1	34	1	38.5	0
14960	0	0	34	1	38.2	0
14963	0	0	34	1	38.7	0
14968	0	0	34	1	38.5	0
14969	1	0	34	1	38.5	0
14970	0	0	34	1	38.2	0
14977	1	0	34	1	38.3	0
14979	1	0	34	1	38.5	0
14985	0	1	34	1	38.3	0
14986	1	0	34	1	38.4	0
14987	0	1	34	1	38.5	0
14994	0	1	34	1	38.3	0
14995	1	1	34	1	38.4	0
14998	0	1	34	1	38.3	0
15001	1	1	34	1	38.5	0
15007	1	1	34	1	38.3	0
15008	1	1	34	1	38.3	0
15010	1	1	34	1	38.3	0
15030	0	0	34	1	38.6	0
15031	0	0	34	1	38.5	.
15032	0	0	34	1	38.5	0
15033	0	0	34	1	38.5	0
15035	1	0	34	1	38.5	0
15039	1	0	34	1	38.4	0
15040	1	0	34	1	39.3	0
15041	1	0	34	1	38.2	0
15055	0	1	34	1	38.3	0
15056	0	1	34	1	38.5	0
15067	0	1	34	1	38.3	0
15069	0	1	34	1	38.2	0
14886	0	0	35	1	38.6	0
14887	0	1	35	1	38.3	0
14894	1	0	35	1	38.2	0
14898	1	0	35	1	38.5	0
14899	0	0	35	1	38.5	0
14904	0	1	35	1	38.5	0
14905	0	1	35	1	38.4	0
14906	1	0	35	1	38.6	0
14910	0	0	35	1	38.5	0
14913	1	1	35	1	38.4	0
14917	0	0	35	1	38.6	0
14925	1	0	35	1	38.4	0
14927	1	1	35	1	38.3	0
14928	1	1	35	1	38.4	0
14931	0	1	35	1	38.2	0
14937	1	1	35	1	38.3	0
14938	1	1	35	1	38.3	0
14959	1	1	35	1	38.5	0
14960	0	0	35	1	38.4	0
14963	0	0	35	1	38.3	0
14968	0	0	35	1	38.4	0
14969	1	0	35	1	38.5	0
14970	0	0	35	1	38.5	0
14977	1	0	35	2	38.6	0
14979	1	0	35	1	38.4	0
14985	0	1	35	1	38.7	0
14986	1	0	35	1	38.6	0
14987	0	1	35	1	38.6	0
14994	0	1	35	1	38.5	0
14995	1	1	35	1	38.3	0
14998	0	1	35	1	38.5	0
15001	1	1	35	1	38.5	0
15007	1	1	35	1	38.6	0
15008	1	1	35	1	38.4	0
15010	1	1	35	1	38.5	0
15030	0	0	35	1	38.5	0
15031	0	0	35	1	38.4	.
15032	0	0	35	1	38.3	0
15033	0	0	35	1	38.5	0
15035	1	0	35	1	38.3	0
15039	1	0	35	1	38.6	0
15040	1	0	35	1	38.4	0
15041	1	0	35	1	38.6	0
15055	0	1	35	1	38.5	0
15056	0	1	35	1	38.6	0
15067	0	1	35	1	38.5	0
15069	0	1	35	1	38.5	0
14886	0	0	36	1	38.5	0
14887	0	1	36	1	38.4	0
14894	1	0	36	1	38.4	0
14898	1	0	36	1	38.8	0
14899	0	0	36	1	38.6	0
14904	0	1	36	1	38.5	0
14905	0	1	36	1	38.6	0
14906	1	0	36	1	38.5	0
14910	0	0	36	1	38.3	0
14913	1	1	36	1	38.3	0
14917	0	0	36	1	38.5	0
14925	1	0	36	1	38.3	0
14927	1	1	36	1	38.4	0
14928	1	1	36	1	38.3	0
14931	0	1	36	1	38.5	0
14937	1	1	36	1	38.2	0
14938	1	1	36	1	38.5	0
14959	1	1	36	1	38.5	0
14960	0	0	36	1	38.4	0
14963	0	0	36	1	38.4	0
14968	0	0	36	1	38.5	0
14969	1	0	36	1	38.7	0
14970	0	0	36	1	38.5	0
14977	1	0	36	1	38.5	0
14979	1	0	36	1	38.2	0
14985	0	1	36	1	38.6	0
14986	1	0	36	1	38.4	0
14987	0	1	36	1	38.5	0
14994	0	1	36	1	38.3	0
14995	1	1	36	1	38.4	0
14998	0	1	36	1	38.6	0
15001	1	1	36	1	38.5	0
15007	1	1	36	1	38.4	0
15008	1	1	36	1	38.1	0
15010	1	1	36	1	38.6	0
15030	0	0	36	1	38.6	0
15031	0	0	36	1	38.3	.
15032	0	0	36	1	38.5	0
15033	0	0	36	1	38.4	0
15035	1	0	36	1	38.6	0
15039	1	0	36	1	38.4	0
15040	1	0	36	1	38.5	0
15041	1	0	36	1	38.5	0
15055	0	1	36	1	38.6	0
15056	0	1	36	1	38.4	0
15067	0	1	36	1	38.4	0
15069	0	1	36	1	38.5	0
14886	0	0	37	1	38.3	0
14887	0	1	37	1	38.4	0
14894	1	0	37	1	38.6	0
14898	1	0	37	1	38.5	0
14899	0	0	37	1	38.6	0
14904	0	1	37	1	38.6	0
14905	0	1	37	1	38.5	0
14906	1	0	37	1	38.7	0
14910	0	0	37	1	38.5	0
14913	1	1	37	1	38.5	0
14917	0	0	37	3	39.4	0
14925	1	0	37	1	38.5	0
14927	1	1	37	1	38.6	0
14928	1	1	37	1	38.4	0
14931	0	1	37	1	38.6	0
14937	1	1	37	1	38.3	0
14938	1	1	37	1	38.6	0
14959	1	1	37	1	38.7	0
14960	0	0	37	1	38.4	0
14963	0	0	37	1	38.4	0
14968	0	0	37	1	38.6	0
14969	1	0	37	1	38.7	0
14970	0	0	37	1	38.3	0
14977	1	0	37	1	38.2	0
14979	1	0	37	1	38.4	0
14985	0	1	37	1	38.6	0
14986	1	0	37	1	38.6	0
14987	0	1	37	1	38.4	0
14994	0	1	37	1	38.5	0
14995	1	1	37	1	38.6	0
14998	0	1	37	1	38.5	0
15001	1	1	37	1	38.7	0
15007	1	1	37	1	38.6	0
15008	1	1	37	1	38.4	0
15010	1	1	37	1	38.5	0
15030	0	0	37	1	38.6	0
15031	0	0	37	1	38.4	.
15032	0	0	37	1	38.4	0
15033	0	0	37	1	38.5	0
15035	1	0	37	1	38.3	0
15039	1	0	37	1	38.6	0
15040	1	0	37	1	38.7	0
15041	1	0	37	1	38.2	0
15055	0	1	37	1	38.5	0
15056	0	1	37	1	38.6	0
15067	0	1	37	1	38.5	0
15069	0	1	37	1	38.6	0
14886	0	0	38	1	38.5	0
14887	0	1	38	1	38.2	0
14894	1	0	38	1	38.2	0
14898	1	0	38	1	38.8	0
14899	0	0	38	1	38.4	0
14904	0	1	38	1	38.3	0
14905	0	1	38	1	38.5	0
14906	1	0	38	1	38.3	0
14910	0	0	38	1	38.4	0
14913	1	1	38	1	38.6	0
14917	0	0	38	1	38.5	0
14925	1	0	38	1	38.5	0
14927	1	1	38	1	38.2	0
14928	1	1	38	1	38.4	0
14931	0	1	38	1	38.5	0
14937	1	1	38	1	38.7	0
14938	1	1	38	1	38.6	0
14959	1	1	38	1	38.5	0
14960	0	0	38	1	38.4	0
14963	0	0	38	1	38.4	0
14968	0	0	38	1	38.6	0
14969	1	0	38	1	38.7	0
14970	0	0	38	1	38.4	0
14977	1	0	38	1	38.4	0
14979	1	0	38	1	38.5	0
14985	0	1	38	1	38.4	0
14986	1	0	38	1	38.5	0
14987	0	1	38	1	38.5	0
14994	0	1	38	1	38.5	0
14995	1	1	38	1	38.4	0
14998	0	1	38	1	38.7	0
15001	1	1	38	1	38.3	0
15007	1	1	38	1	38.4	0
15008	1	1	38	1	38.2	0
15010	1	1	38	1	38.2	0
15030	0	0	38	1	38.6	0
15031	0	0	38	1	38.2	.
15032	0	0	38	1	38.5	0
15033	0	0	38	1	38.3	0
15035	1	0	38	1	38.4	0
15039	1	0	38	1	38.4	0
15040	1	0	38	1	38.5	0
15041	1	0	38	1	38.5	0
15055	0	1	38	1	38.2	0
15056	0	1	38	1	38.3	0
15067	0	1	38	1	38.3	0
15069	0	1	38	1	38.5	0
14886	0	0	39	1	38.6	0
14887	0	1	39	1	38.6	0
14894	1	0	39	1	38.6	0
14898	1	0	39	1	38.4	0
14899	0	0	39	1	38.4	0
14904	0	1	39	1	38.4	0
14905	0	1	39	1	38.5	0
14906	1	0	39	1	38.7	0
14910	0	0	39	1	38.5	0
14913	1	1	39	1	38.5	0
14917	0	0	39	1	38.4	0
14925	1	0	39	1	38.4	0
14927	1	1	39	1	38.5	0
14928	1	1	39	1	38.4	0
14931	0	1	39	1	38.3	0
14937	1	1	39	1	38.5	0
14938	1	1	39	1	38.6	0
14959	1	1	39	1	38.3	0
14960	0	0	39	1	38.2	0
14963	0	0	39	1	38.6	0
14968	0	0	39	1	38.6	0
14969	1	0	39	1	38.5	0
14970	0	0	39	1	38.4	0
14977	1	0	39	1	38.6	0
14979	1	0	39	1	38.4	0
14985	0	1	39	1	38.6	0
14986	1	0	39	1	38.6	0
14987	0	1	39	1	38.4	0
14994	0	1	39	1	38.5	0
14995	1	1	39	1	38.6	0
14998	0	1	39	1	38.5	0
15001	1	1	39	1	38.7	0
15007	1	1	39	1	38.2	0
15008	1	1	39	1	38.3	0
15010	1	1	39	1	38.5	0
15030	0	0	39	1	38.2	0
15031	0	0	39	1	38.4	.
15032	0	0	39	1	38.5	0
15033	0	0	39	1	38.5	0
15035	1	0	39	1	38.3	0
15039	1	0	39	1	38.6	0
15040	1	0	39	1	38.7	0
15041	1	0	39	1	38.6	0
15055	0	1	39	1	38.5	0
15056	0	1	39	1	38.6	0
15067	0	1	39	1	38.5	0
15069	0	1	39	1	38.5	0
14886	0	0	40	1	38.6	0
14887	0	1	40	1	38.4	0
14894	1	0	40	1	38.5	0
14898	1	0	40	1	38.8	0
14899	0	0	40	1	38.2	0
14904	0	1	40	1	38.3	0
14905	0	1	40	1	38.6	0
14906	1	0	40	1	38.5	0
14910	0	0	40	1	38.4	0
14913	1	1	40	1	38.3	0
14917	0	0	40	1	38.5	0
14925	1	0	40	1	38.2	0
14927	1	1	40	1	38.5	0
14928	1	1	40	1	38.5	0
14931	0	1	40	1	38.5	0
14937	1	1	40	1	38.5	0
14938	1	1	40	1	38.3	0
14959	1	1	40	1	38.5	0
14960	0	0	40	1	38.6	0
14963	0	0	40	1	38.2	0
14968	0	0	40	1	38.2	0
14969	1	0	40	1	38.4	0
14970	0	0	40	1	38.5	0
14977	1	0	40	1	38.5	0
14979	1	0	40	1	38.4	0
14985	0	1	40	1	38.3	0
14986	1	0	40	1	38.4	0
14987	0	1	40	1	38.5	0
14994	0	1	40	1	38.3	0
14995	1	1	40	1	38.7	0
14998	0	1	40	1	38.6	0
15001	1	1	40	1	38.5	0
15007	1	1	40	1	38.4	0
15008	1	1	40	1	38.5	0
15010	1	1	40	1	38.4	0
15030	0	0	40	1	38.6	0
15031	0	0	40	1	38.7	.
15032	0	0	40	1	38.5	0
15033	0	0	40	1	38.4	0
15035	1	0	40	1	38.3	0
15039	1	0	40	1	38.4	0
15040	1	0	40	1	38.7	0
15041	1	0	40	1	38.3	0
15055	0	1	40	1	38.6	0
15056	0	1	40	1	38.3	0
15067	0	1	40	1	38.4	0
15069	0	1	40	1	38.6	0
14886	0	0	41	1	38.6	0
14887	0	1	41	1	38.4	0
14894	1	0	41	1	38.6	0
14898	1	0	41	1	38.5	0
14899	0	0	41	1	38.7	0
14904	0	1	41	1	38.2	0
14905	0	1	41	1	38.4	0
14906	1	0	41	1	38.5	0
14910	0	0	41	1	38.5	0
14913	1	1	41	1	38.3	0
14917	0	0	41	1	38.7	0
14925	1	0	41	1	38.5	0
14927	1	1	41	1	38.6	0
14928	1	1	41	1	38.8	0
14931	0	1	41	1	38.3	0
14937	1	1	41	1	38.3	0
14938	1	1	41	1	38.6	0
14959	1	1	41	1	38.4	0
14960	0	0	41	1	38.5	0
14963	0	0	41	1	38.3	0
14968	0	0	41	1	38.1	0
14969	1	0	41	1	38.5	0
14970	0	0	41	1	38.2	0
14977	1	0	41	1	38.2	0
14979	1	0	41	1	38.3	0
14985	0	1	41	1	38.6	0
14986	1	0	41	1	38.6	0
14987	0	1	41	1	38.7	0
14994	0	1	41	1	38.5	0
14995	1	1	41	1	38.6	0
14998	0	1	41	1	38.5	0
15001	1	1	41	1	38.2	0
15007	1	1	41	1	38.4	0
15008	1	1	41	1	38.3	0
15010	1	1	41	1	38.6	0
15030	0	0	41	1	38.6	0
15031	0	0	41	1	38.4	.
15032	0	0	41	1	38.3	0
15033	0	0	41	1	38.5	0
15035	1	0	41	1	38.3	0
15039	1	0	41	1	38.6	0
15040	1	0	41	1	38.6	0
15041	1	0	41	1	38.6	0
15055	0	1	41	1	38.5	0
15056	0	1	41	1	38.6	0
15067	0	1	41	1	38.5	0
15069	0	1	41	1	38.5	0
14886	0	0	42	1	38.2	0
14887	0	1	42	1	38.3	0
14894	1	0	42	1	38.2	0
14898	1	0	42	1	38.4	0
14899	0	0	42	1	38.6	0
14904	0	1	42	1	38.3	0
14905	0	1	42	1	38.2	0
14906	1	0	42	1	38.3	0
14910	0	0	42	1	38.2	0
14913	1	1	42	1	38.6	0
14917	0	0	42	1	38.5	0
14925	1	0	42	1	38.5	0
14927	1	1	42	1	38.2	0
14928	1	1	42	1	38.5	0
14931	0	1	42	1	38.5	0
14937	1	1	42	1	38.5	0
14938	1	1	42	1	38.6	0
14959	1	1	42	1	38.5	0
14960	0	0	42	1	38.6	0
14963	0	0	42	1	38.2	0
14968	0	0	42	1	38.5	0
14969	1	0	42	1	38.3	0
14970	0	0	42	1	38.5	0
14977	1	0	42	1	38.5	0
14979	1	0	42	1	38.5	0
14985	0	1	42	1	38.6	0
14986	1	0	42	1	38.4	0
14987	0	1	42	1	38.5	0
14994	0	1	42	1	38.3	0
14995	1	1	42	1	38.4	0
14998	0	1	42	1	38.3	0
15001	1	1	42	1	38.5	0
15007	1	1	42	1	38.4	0
15008	1	1	42	1	38.5	0
15010	1	1	42	1	38.6	0
15030	0	0	42	1	38.6	0
15031	0	0	42	1	38.5	.
15032	0	0	42	1	38.5	0
15033	0	0	42	1	38.4	0
15035	1	0	42	1	38.3	0
15039	1	0	42	1	38.6	0
15040	1	0	42	1	38.4	0
15041	1	0	42	1	38.5	0
15055	0	1	42	1	38.3	0
15056	0	1	42	1	38.3	0
15067	0	1	42	1	38.7	0
15069	0	1	42	1	38.5	0
14886	0	0	43	1	38.6	0
14887	0	1	43	1	38.6	0
14894	1	0	43	1	38.2	0
14898	1	0	43	1	38.5	0
14899	0	0	43	1	38.6	0
14904	0	1	43	1	38.5	0
14905	0	1	43	1	38.4	0
14906	1	0	43	1	38.7	0
14910	0	0	43	1	38.5	0
14913	1	1	43	1	38.5	0
14917	0	0	43	1	38.4	0
14925	1	0	43	1	38.3	0
14927	1	1	43	1	38.6	0
14928	1	1	43	1	38.5	0
14931	0	1	43	1	38.3	0
14937	1	1	43	1	38.4	0
14938	1	1	43	1	38.6	0
14959	1	1	43	1	38.5	0
14960	0	0	43	1	38.5	0
14963	0	0	43	1	38.2	0
14968	0	0	43	1	38.6	0
14969	1	0	43	1	38.3	0
14970	0	0	43	1	38.5	0
14977	1	0	43	1	38.6	0
14979	1	0	43	1	38.4	0
[truncated: 1,761 more rows]

## Sheet: Skeletal growth
No	Exogenous Fibrolytic Enzymes	Probiotic	PERIOD	Body length (BL; cm)	Heart girth (HG; cm)	Body barrel (BB; cm)	Hip width (HW; cm)	Hip height (HH; cm)	initial BL	initial HG	initial BB	initial HW	initial HH
14886	0	0	2	46	103	112	19	87	44	78	78	12	77
14899	0	0	2	45	103	112	19	86	43	80	82	13	76
14910	0	0	2	47	105	112	19	87	43	80	80	13	76
14917	0	0	2	47	97	109	19	85	44	81	80	14	76
14960	0	0	2	48	99	109	19	85	39	75	73	14	75
14963	0	0	2	48	105	110	20	88	41	81	78	15	75
14968	0	0	2	49	109	113	19	88	39	79	76	15	73
14970	0	0	2	51	101	112	19	85	40	80	76	15	73
15030	0	0	2	51	101	112	19	85	40	80	76	15	73
15031	0	0	2	48	105	110	20	88	39	78	76	13	75
15032	0	0	2	.	.	.	.	.	.	.	.	.	.
15033	0	0	2	49	109	113	19	88	39	79	76	15	73
14894	1	0	2	44	99	107	19	89	41	77	80	12	78
14898	1	0	2	44	100	105	19	89	40	78	87	14	77
14906	1	0	2	48	100	107	20	83	40	79	76	13	75
14925	1	0	2	48	101	108	20	86	41	78	77	12	78
14969	1	0	2	49	100	108	18	86	42	78	75	15	74
14977	1	0	2	49	102	108	19	88	41	82	79	15	72
14979	1	0	2	47	98	105	19	86	41	78	76	14	75
14986	1	0	2	49	103	111	19	85	41	82	88	14	71
15035	1	0	2	49	100	108	18	86	42	78	75	15	74
15039	1	0	2	47	98	105	19	86	41	78	76	14	75
15040	1	0	2	49	102	108	19	88	41	82	79	15	72
15041	1	0	2	49	103	111	19	85	41	82	88	14	71
14887	0	1	2	48	103	118	19	88	41	79	84	13	77
14904	0	1	2	47	96	103	18	85	42	77	77	13	71
14905	0	1	2	46	107	118	18	87	41	82	79	12	78
14931	0	1	2	51	105	110	20	88	41	81	79	16	80
14985	0	1	2	48	103	115	18	84	41	80	78	14	74
14987	0	1	2	48	100	110	20	88	40	78	76	13	75
14994	0	1	2	49	108	112	20	87	43	78	77	14	73
14998	0	1	2	49	102	105	21	88	40	80	76	13	75
15055	0	1	2	49	108	112	20	87	43	78	77	14	73
15056	0	1	2	48	100	110	20	88	40	78	76	13	75
15067	0	1	2	48	103	115	18	84	41	80	78	14	74
15069	0	1	2	49	102	105	21	88	40	80	76	13	75
14892	1	1	2	46	93	104	19	82	41	80	82	14	77
14913	1	1	2	49	100	110	21	88	41	79	79	13	79
14927	1	1	2	50	106	106	20	86	42	83	82	14	79
14928	1	1	2	50	100	115	19	85	40	78	76	14	76
14937	1	1	2	50	104	119	21	88	41	78	76	14	76
14938	1	1	2	45	105	110	20	86	41	78	76	14	76
14959	1	1	2	49	96	106	19	84	42	80	76	15	76
14995	1	1	2	48	103	110	20	90	41	86	82	15	78
15001	1	1	2	50	100	109	19	84	42	79	74	14	72
15007	1	1	2	48	97	108	19	85	42	80	78	14	72
15008	1	1	2	46	94	100	20	85	42	79	78	15	76
15010	1	1	2	46	99	106	19	86	40	79	75	15	73
14886	0	0	3	52	103	121	22	89	44	78	78	12	77
14899	0	0	3	50	109	129	20	90	43	80	82	13	76
14910	0	0	3	50	106	120	20	89	43	80	80	13	76
14917	0	0	3	49	104	120	20	90	44	81	80	14	76
14960	0	0	3	55	107	122	23	87	39	75	73	14	75
14963	0	0	3	52	110	120	22	93	41	81	78	15	75
14968	0	0	3	52	112	129	22	91	39	79	76	15	73
14970	0	0	3	53	109	122	21	89	40	80	76	15	73
15030	0	0	3	54	109	122	21	89	40	80	76	15	73
15031	0	0	3	50	110	120	22	93	39	78	76	13	75
15032	0	0	3	.	.	.	.	.	.	.	.	.	.
15033	0	0	3	53	112	129	22	91	39	79	76	15	73
14894	1	0	3	53	106	120	21	92	41	77	80	12	78
14898	1	0	3	49	109	120	22	90	40	78	87	14	77
14906	1	0	3	49	108	120	23	87	40	79	76	13	75
14925	1	0	3	51	109	123	22	88	41	78	77	12	78
14969	1	0	3	52	107	121	21	96	42	78	75	15	74
14977	1	0	3	53	110	121	23	91	41	82	79	15	72
14979	1	0	3	51	106	119	22	90	41	78	76	14	75
14986	1	0	3	54	110	122	22	94	41	82	88	14	71
15035	1	0	3	52	107	121	21	96	42	78	75	15	74
15039	1	0	3	53	106	119	22	90	41	78	76	14	75
15040	1	0	3	51	110	121	23	91	41	82	79	15	72
15041	1	0	3	54	110	122	22	94	41	82	88	14	71
14887	0	1	3	52	109	130	22	89	41	79	84	13	77
14904	0	1	3	53	102	116	21	90	42	77	77	13	71
14905	0	1	3	53	107	125	20	90	41	82	79	12	78
14931	0	1	3	52	107	121	23	90	41	81	79	16	80
14985	0	1	3	53	109	129	20	92	41	80	78	14	74
14987	0	1	3	56	105	119	21	91	40	78	76	13	75
14994	0	1	3	53	110	129	22	89	43	78	77	14	73
14998	0	1	3	55	108	116	23	91	40	80	76	13	75
15055	0	1	3	53	110	129	22	89	43	78	77	14	73
15056	0	1	3	56	105	119	21	91	40	78	76	13	75
15067	0	1	3	53	109	129	20	92	41	80	78	14	74
15069	0	1	3	55	108	116	23	91	40	80	76	13	75
14892	1	1	3	48	101	118	22	86	41	80	82	14	77
14913	1	1	3	52	107	118	22	91	41	79	79	13	79
14927	1	1	3	53	108	115	22	93	42	83	82	14	79
14928	1	1	3	54	105	125	20	93	40	78	76	14	76
14937	1	1	3	54	112	128	24	93	41	78	76	14	76
14938	1	1	3	50	108	115	22	89	41	78	76	14	76
14959	1	1	3	52	108	117	22	88	42	80	76	15	76
14995	1	1	3	50	108	118	21	94	41	86	82	15	78
15001	1	1	3	54	106	119	22	86	42	79	74	14	72
15007	1	1	3	51	103	120	21	89	42	80	78	14	72
15008	1	1	3	52	103	115	21	89	42	79	78	15	76
15010	1	1	3	52	114	123	22	92	40	79	75	15	73

## Sheet: behaviour
No	Exogenous Fibrolytic Enzymes	Probiotic	DAY	NNOB	ruminating	feeding	drinking	standing	laying
14886	0	0	35	61.6667	78.3333	51.6667	30	118.333	140
14899	0	0	35	68.3333	81.6667	58.3333	30	116.667	125
14910	0	0	35	53.3333	80	55	25	120	146.667
14917	0	0	35	50	81.6667	50	26.6667	126.667	145
14960	0	0	35	35	103.333	45	26.6667	123.333	146.667
14963	0	0	35	41.6667	70	56.6667	28.3333	135	148.333
14970	0	0	35	45	75	46.6667	23.3333	93.3333	196.667
14968	0	0	35	43.3333	53.3333	41.6667	25	106.667	210
15031	0	0	35	46.6667	58.3333	58.3333	26.6667	146.667	143.333
15030	0	0	35	41.6667	61.6667	56.6667	28.3333	136.667	155
15033	0	0	35	48.3333	81.6667	46.6667	23.3333	123.333	156.667
15032	0	0	35	45	65	48.3333	25	123.333	173.333
14898	1	0	35	48.3333	60	53.3333	25	141.667	151.667
14894	1	0	35	46.6667	61.6667	53.3333	28.3333	121.667	168.333
14906	1	0	35	55	61.6667	40	25	135	163.333
14925	1	0	35	45	83.3333	55	26.6667	130	140
14969	1	0	35	28.3333	66.6667	41.6667	25	158.333	160
14979	1	0	35	46.6667	63.3333	43.3333	30	118.333	178.333
14977	1	0	35	41.6667	61.6667	45	25	133.333	173.333
14986	1	0	35	30	61.6667	43.3333	25	165	155
15035	1	0	35	28.3333	66.6667	41.6667	25	158.333	160
15039	1	0	35	46.6667	63.3333	43.3333	30	125	171.667
15040	1	0	35	41.6667	65	45	25	136.667	166.667
15041	1	0	35	30	61.6667	43.3333	25	165	155
14887	0	1	35	53.3333	75	45	28.3333	133.333	145
14905	0	1	35	46.6667	63.3333	58.3333	23.3333	143.333	145
14904	0	1	35	35	115	43.3333	25	146.667	115
14931	0	1	35	53.3333	70	38.3333	25	148.333	145
14985	0	1	35	43.3333	51.6667	58.3333	26.6667	146.667	153.333
14994	0	1	35	48.3333	61.6667	56.6667	25	131.667	156.667
14987	0	1	35	45	88.3333	56.6667	25	105	160
14998	0	1	35	53.3333	83.3333	45	23.3333	143.333	131.667
15067	0	1	35	43.3333	51.6667	58.3333	26.6667	143.333	156.667
15055	0	1	35	48.3333	61.6667	58.3333	25	98.3333	188.333
15056	0	1	35	45	88.3333	56.6667	25	101.667	163.333
15069	0	1	35	53.3333	83.3333	45	23.3333	106.667	168.333
14913	1	1	35	46.6667	50	50	26.6667	135	171.667
14927	1	1	35	40	65	50	25	135	165
14928	1	1	35	53.3333	65	45	28.3333	121.667	166.667
14938	1	1	35	36.6667	63.3333	58.3333	26.6667	116.667	178.333
14892	1	1	35	40	70	68.3333	25	115	161.667
14959	1	1	35	50	73.3333	51.6667	25	130	150
14937	1	1	35	41.6667	101.667	73.3333	25	93.3333	145
14995	1	1	35	31.6667	66.6667	51.6667	26.6667	138.333	165
15001	1	1	35	43.3333	63.3333	33.3333	23.3333	123.333	193.333
15010	1	1	35	35	83.3333	43.3333	26.6667	118.333	173.333
15007	1	1	35	46.6667	111.667	30	23.3333	123.333	145
15008	1	1	35	65	95	31.6667	25	113.333	150
14886	0	0	70	46.6667	85	50	8.33333	108.333	181.667
14899	0	0	70	43.3333	86.6667	55	6.66667	115	173.333
14910	0	0	70	63.3333	55	68.3333	6.66667	101.667	185
14917	0	0	70	40	66.6667	71.6667	6.66667	88.3333	206.667
14960	0	0	70	33.3333	73.3333	51.6667	5	88.3333	228.333
14963	0	0	70	30	75	55	10	91.6667	218.333
14970	0	0	70	30	106.667	35	3.33333	100	205
14968	0	0	70	53.3333	88.3333	43.3333	0	105	190
15031	0	0	70	40	80	18.3333	3.33333	138.333	200
15030	0	0	70	53.3333	65	30	6.66667	96.6667	228.333
15033	0	0	70	58.3333	80	25	3.33333	101.667	211.667
15032	0	0	70	53.3333	65	26.6667	0	153.333	181.667
14898	1	0	70	43.3333	70	76.6667	10	91.6667	188.333
14894	1	0	70	23.3333	78.3333	65	5	93.3333	215
14906	1	0	70	33.3333	76.6667	68.3333	11.6667	116.667	173.333
14925	1	0	70	13.3333	76.6667	56.6667	10	100	223.333
14969	1	0	70	40	73.3333	41.6667	3.33333	91.6667	230
14979	1	0	70	9.89691	95.6701	39.5876	8.24742	107.217	219.382
14977	1	0	70	23.3333	85	48.3333	1.66667	113.333	208.333
14986	1	0	70	16.6667	75	16.6667	5	136.667	230
15035	1	0	70	26.6667	61.6667	41.6667	8.33333	121.667	220
15039	1	0	70	40	68.3333	11.6667	5	116.667	238.333
15040	1	0	70	55	55	23.3333	6.66667	88.3333	251.667
15041	1	0	70	63.3333	96.6667	11.6667	1.66667	126.667	180
14887	0	1	70	36.6667	76.6667	58.3333	6.66667	88.3333	213.333
14905	0	1	70	30	70	60	15	113.333	191.667
14904	0	1	70	23.3333	68.3333	71.6667	6.66667	108.333	201.667
14931	0	1	70	63.3333	65	38.3333	10	113.333	190
14985	0	1	70	36.6667	73.3333	73.3333	5	123.333	168.333
14994	0	1	70	31.6667	86.6667	38.3333	5	105	213.333
14987	0	1	70	33.3333	70	50	3.33333	101.667	221.667
14998	0	1	70	26.6667	55	46.6667	6.66667	121.667	223.333
15067	0	1	70	50	88.3333	1.66667	8.33333	101.667	230
15055	0	1	70	82.7586	71.1724	1.65517	0	120.828	203.586
15056	0	1	70	60	48.3333	13.3333	6.66667	103.333	248.333
15069	0	1	70	50	43.3333	13.3333	10	145	218.333
14913	1	1	70	65	40	53.3333	10	113.333	198.333
14927	1	1	70	40	61.6667	70	1.66667	115	191.667
14928	1	1	70	50	55	33.3333	15	96.6667	230
14938	1	1	70	36.6667	81.6667	51.6667	11.6667	101.667	196.667
14892	1	1	70	50	60	31.6667	15	71.6667	251.667
14959	1	1	70	40	71.6667	65	13.3333	113.333	176.667
14937	1	1	70	36.6667	90	40	6.66667	71.6667	235
14995	1	1	70	75	78.3333	21.6667	3.33333	125	176.667
15001	1	1	70	36.6667	71.6667	13.3333	8.33333	108.333	241.667
15010	1	1	70	36.6667	76.6667	21.6667	1.66667	116.667	226.667
15007	1	1	70	43.3333	90	25	5	96.6667	220
15008	1	1	70	43.3333	55	21.6667	11.6667	108.333	240

## Sheet: VFA
No	Exogenous Fibrolytic Enzymes	Probiotic	PERIOD	acetate	pro	IB	butyrate	isovaleric	valeric	total	AP
14886	0	0	2	60.9544	25.5495	0.2	9.6512	0.985793	0.66382	67.723	2.38574
14899	0	0	2	65.9949	37	0	10.8584	0.624998	1.11317	79.248	1.78365
14910	0	0	2	47.6748	31.4884	0	8.2362	0.25	2.58601	112.579	1.51404
14917	0	0	2	67.8228	28.3502	0.15	11.7029	0.635025	3.89342	37.029	2.39232
14960	0	0	2	60.8658	39.8147	0.53	7.8427	3.80139	2.77436	64.291	1.52873
14963	0	0	2	55.6484	26	0.4	1.8597	0.385449	0.3816	142.892	2.14032
14968	0	0	2	55.05	52.1122	0.750269	11.8775	0	0	97.58	1.05637
14970	0	0	2	50.7913	32.3885	1.2	8.2058	0.0235793	2.72725	101.508	1.56819
15030	0	0	2	40.9646	39.3	0.48709	4	0.495739	2.3597	84.917	1.04236
15031	0	0	2	49.8382	21	0.801933	3.8456	0	2.23482	93.98	2.37325
15032	0	0	2	54.9008	38.0859	0.0307509	5	0	3.40062	76.987	1.4415
15033	0	0	2	40.4134	48.1631	0.6	9.8774	0.680396	1.65552	63.551	0.839095
14894	1	0	2	53.8638	32.8486	0	3	0.05	2.0199	75.2189	1.63976
14898	1	0	2	58.4	35.6021	0.132059	7.94838	0.35	0	86.919	1.64035
14906	1	0	2	56.2625	29.261	0.2	6.54001	0.23	0.867384	84.6443	1.92278
14925	1	0	2	55.1679	41.3387	1.89148	5.09409	4.5	3.40166	70.1069	1.33453
14969	1	0	2	53.4035	25.0282	0.231855	7.59	0.38776	0.88879	77.7104	2.13373
14977	1	0	2	52.1008	38.6568	0.3	6.22945	0.55578	3.01659	68.8908	1.34778
14979	1	0	2	53.4373	34.189	0.4	5.89296	0	3.61202	80.2173	1.563
14986	1	0	2	55.5853	30	0.377453	2.4292	1.17032	3.35324	112.921	1.85284
15035	1	0	2	47.3035	31.6071	0.55	5.86206	0.35408	0.991505	101.27	1.49661
15039	1	0	2	58.5173	32.7656	0	18.1925	0	1.59808	108.5	1.78594
15040	1	0	2	73.5281	31.8067	0.3	8.76992	1.1016	2.01685	103.446	2.31172
15041	1	0	2	50.8164	37.7617	0.137805	16.6204	0.28369	1.43399	64.9682	1.34571
14887	0	1	2	55.8888	32.0005	0.188087	4.93301	1.2346	0.328007	85.616	1.7465
14904	0	1	2	50.023	36.0835	3.04595	1.69491	0.861397	0.319841	145.484	1.38631
14905	0	1	2	51.3164	31.3636	0.354077	4.52648	0.526725	1.28932	96.281	1.63617
14931	0	1	2	56.8213	37.158	0.764513	6.61622	1.73	2.79452	75.684	1.52918
14985	0	1	2	52.5964	31.5	2.60903	9.48766	0.203393	3.13465	48.285	1.66973
14987	0	1	2	52.8105	39.8751	0	13.689	1.27566	4.75994	97.744	1.3244
14994	0	1	2	40.157	33.3363	0.18536	3.50988	1.401	4	72.246	1.2046
14998	0	1	2	53.8502	41.2339	0.490103	5.78914	3.6396	2.3	68.092	1.30597
15055	0	1	2	52.2164	47.6539	0.220383	10.6838	0.509738	0	90.2	1.09574
15056	0	1	2	50.7406	37.78	0.465377	7.26126	0.924144	2.8458	78.355	1.34305
15067	0	1	2	52.8975	32.0386	0.327735	5.89432	1.61884	1.66115	61.923	1.65105
15069	0	1	2	55.3037	41.7249	0	8.09808	0.862498	4.50128	93.804	1.32544
14892	1	1	2	47.6911	39.3567	1.11564	7.8609	0.37086	3.23479	64.663	1.21177
14913	1	1	2	45.6857	44.6255	0.611456	3.75	0.91709	1.80324	76.575	1.02376
14927	1	1	2	50.1	41.7955	0.572891	4.2391	0.77654	2.52649	42.774	1.19869
14928	1	1	2	48.3291	44.8478	0.187354	8.0783	0.74259	0.633903	39.784	1.07762
14937	1	1	2	51.8995	41.8713	0.276735	8.2846	1.81706	0.623122	56.451	1.2395
14938	1	1	2	41.9837	40.895	0.521389	6.8455	0.48605	1.23141	79.621	1.02662
14959	1	1	2	50.4149	46.2202	0.157903	11.1724	1.37952	4.99905	80.925	1.09075
14995	1	1	2	42.091	40.786	1.03774	6.0559	0.58751	3.38019	72.641	1.032
15001	1	1	2	58.6404	35.8051	0.518718	11.0192	0.50515	3.96598	115.343	1.63777
15007	1	1	2	56.3284	38.7632	1.00819	3.867	1.12519	7.85072	99.194	1.45314
15008	1	1	2	43.8957	33.3926	0.439915	5.3978	1.65096	1.57586	85.151	1.31453
15010	1	1	2	51.1822	29.21	0.18541	4	1.29967	3.19545	44.366	1.75221
14886	0	0	3	47	41.5405	0.596246	8.58187	0	4.75133	88.115	1.13143
14899	0	0	3	49.1388	45.8303	0	6	0.887649	1.87689	151.108	1.07219
14910	0	0	3	52.3032	38.7683	0.110142	18.1826	0	4.68832	145.783	1.34912
14917	0	0	3	51.0639	46.4794	0.122463	6.35011	0.701356	0	143.763	1.09863
14960	0	0	3	53.5557	22.834	0.435785	3.11806	0.366174	1.59	106.403	2.34543
14963	0	0	3	44.6938	60.9481	0.281967	3.48536	0.304301	0	114.306	0.73331
14968	0	0	3	50.1718	36.3537	0.129201	4.53448	0.651471	5.65058	138.118	1.3801
14970	0	0	3	46.7347	44.5458	0.0611359	6.94791	1.0794	2.93195	166.028	1.04914
15030	0	0	3	56.0743	37.6273	0.603098	7.20792	0.685802	1.98898	158.516	1.49026
15031	0	0	3	44.9415	42.9041	0.14283	12.4322	0.785594	1.79096	159.925	1.04749
15032	0	0	3	44.106	42.2235	0.139677	3.91049	0.228473	1.38136	174.928	1.04458
15033	0	0	3	50.1242	23.5686	0.187586	8.22512	0.196532	2.42292	151.829	2.12673
14894	1	0	3	47	44.4564	0.637812	3.8934	0.210915	2.6042	168.396	1.05722
14898	1	0	3	50.4433	48.5786	0	16.1376	0.208467	2.60502	97.751	1.03839
14906	1	0	3	50.3568	35.9139	0.1	6.7479	0	2.79516	72.392	1.40215
14925	1	0	3	42.2917	40.4041	0.121426	5.0846	2.23666	1.77456	168.609	1.04672
14969	1	0	3	46	38.2271	0.266132	6.1683	0.245053	1.57687	148.349	1.20333
14977	1	0	3	46.9533	41.4258	0.837743	5.6661	0.434333	1.46312	207.726	1.13343
14979	1	0	3	48.9569	40.0986	0.0673264	9.3038	0.356743	2.47203	171.385	1.22091
14986	1	0	3	42.7686	39.8142	1.0054	12.9785	0.344287	2.7881	188.09	1.0742
15035	1	0	3	60.4788	42.99	0.252545	5.2338	0.554039	0.78564	140.88	1.40681
15039	1	0	3	41.9418	51.9713	0.258957	4.9088	0.740405	1.94974	171.323	0.807018
15040	1	0	3	43.1481	46.3558	0.1	10.6036	1.19593	1.93678	150.579	0.930804
15041	1	0	3	41.1638	42.1383	0	9.4965	0.306298	2.44354	117.57	0.976875
14887	0	1	3	51.9	43.1148	0.026639	7.6916	0	2.2475	187.491	1.20376
14904	0	1	3	47.5	39.9947	0.47749	5.0817	0.14674	2.44159	151.04	1.18766
14905	0	1	3	50.2101	37.2685	0.083337	4.3902	0.910016	2.39572	196.46	1.34725
14931	0	1	3	45.4126	47.9956	0.253137	7.2158	1.23142	2.11364	103.979	0.946182
14985	0	1	3	41.9619	38.6143	0.190712	3.348	0.400314	1.55022	181.531	1.08669
14987	0	1	3	43	38.8557	0.162158	6.3616	0	1.33488	135.438	1.10666
14994	0	1	3	52.4053	40.7557	0.299859	4.8136	0.472899	1.76617	155.692	1.28584
14998	0	1	3	52.5062	39.4653	0	2.8838	0.717205	2.85025	93.056	1.33044
15055	0	1	3	47.3231	46.4873	0.384721	6.3699	0.0573171	2.03935	116.817	1.01798
15056	0	1	3	46.0925	45.727	0.671723	9.5044	0.334534	1.4079	145.286	1.00799
15067	0	1	3	55.8866	46.3174	0.271609	10.3742	0.524785	1.75844	158.243	1.2066
15069	0	1	3	54.3753	42.4112	0.233398	6.3318	0.152332	0.132825	128.5	1.2821
14892	1	1	3	45	44.1847	0.172513	7.7298	0.05151	3.20829	156.541	1.01845
14913	1	1	3	46.0162	46.0853	0.075003	4.3145	0.82291	1.06	185.432	0.998501
14927	1	1	3	45.619	45.0066	0.274266	9.4557	0	1.34266	105.384	1.01361
14928	1	1	3	46.7758	46.1155	0.355697	8.2924	0.2	3.8544	125.421	1.01432
14937	1	1	3	39.4853	43.5716	0.066182	4.90248	0.054	3.02022	179.912	0.906217
14938	1	1	3	47.2263	48.6291	0.623897	9.8912	0.55	2.483	182.871	0.971153
14959	1	1	3	46.2503	48.4694	0.179604	3.027	0.32428	1.12775	116.499	0.954217
14995	1	1	3	49.1682	46.048	0.0779	5.4716	1.05366	1.23319	112.274	1.06776
15001	1	1	3	43.5108	39.405	0.1316	7.3661	0.28032	1.03583	161.011	1.1042
15007	1	1	3	50.2403	49.4216	0.12175	4.7127	0	0.99264	126.38	1.01657
15008	1	1	3	48.6672	41.1668	0.292133	10.0731	0.48582	4.00035	116.834	1.18219
15010	1	1	3	48.8418	38.6232	0	8.1362	0.41996	1.92238	164.306	1.26457

## Sheet: digestibility
No	Exogenous Fibrolytic Enzymes	Probiotic	DM dig.	CP dig	EE dig.	NDF dig.	ADF dig
14886	0	0	71.6846	72.986	78.3801	41.5431	44.766
14899	0	0	74.6826	68.7757	87.0051	48.2735	26.7827
14910	0	0	75	66.8754	79.8486	37.8013	36.4592
14917	0	0	70.4677	74.0912	76.7843	33.4328	47.8468
14960	0	0	77.0868	66.95	78.0157	42.793	35.9509
14963	0	0	79.1651	74.5093	80.3791	47.0527	42.1519
14968	0	0	74.0252	75.9318	82.593	42.325	41.3848
14970	0	0	74.0327	73.5751	80.8812	39.8421	35.1985
15030	0	0	77.2391	72.2259	76.4927	46.0934	41.1698
15031	0	0	75.8994	70.9772	90.1096	41.8714	41.6357
15032	0	0	76.553	72.7425	77.9279	40.9575	38.007
15033	0	0	79.7037	68.5078	83.0474	44.9692	28.3711
14894	1	0	77.0457	71.743	80.7741	44.4223	40
14898	1	0	74.3008	70.946	81.2857	37.6103	49.9045
14906	1	0	78.0943	65.4326	83.3816	46.7038	60.0812
14925	1	0	76.5672	76.757	81.4517	47.0039	37.14
14969	1	0	79.6394	74.8284	82.1502	43.3846	46.7733
14977	1	0	76.661	73.3989	85.9952	53.0046	37.4257
14979	1	0	79.1823	76.0177	82.5862	47.4641	46.6483
14986	1	0	78.5295	74.3907	78.8719	51.2844	50.0906
15035	1	0	75.0584	79.5874	85.8178	46.8953	47.2817
15039	1	0	75.7433	76.1513	79.0045	39.3831	34.5306
15040	1	0	74.8462	75.6097	85.8613	48.8675	55.6627
15041	1	0	79.8611	72.8197	84.6994	47.3006	48.9668
14887	0	1	76.9892	70.2715	83.8484	45.373	44.6205
14904	0	1	77.4457	75.3924	81.3759	45.4947	52.0996
14905	0	1	76.1425	68.9079	81.737	56.6062	38.4853
14931	0	1	79.6033	73.9401	82.8723	51.5817	42.1758
14985	0	1	77.197	75.0503	83.4869	51.6524	46.6963
14987	0	1	76.5238	75.4489	81.7835	58.9595	65.5557
14994	0	1	78.2205	69.16	80.9001	39.9392	43.869
14998	0	1	78.3578	70.8936	83.716	48.3713	33.4253
15055	0	1	76.9305	71.8756	84.7417	43.7225	44.0517
15056	0	1	80.3881	77.4738	84.8847	54.1011	41.4087
15067	0	1	77.2061	79.2837	83.5814	45.0017	42.1011
15069	0	1	78.6253	72.5209	82.4277	46.2419	55.1168
14892	1	1	79.1065	72.1031	78.1508	52.1631	55.644
14913	1	1	71.4035	72.1561	80.4498	48.8888	47.0406
14927	1	1	77.0487	71.5379	83.1823	55.2786	43.3172
14928	1	1	81.2517	73.5682	89.3323	53.4067	53.5843
14937	1	1	75.64	78.6169	88.453	60.1776	31.8731
14938	1	1	79.8071	70.6169	76.4099	52.0515	32.6286
14959	1	1	76.2784	72.2193	84.4172	53.0526	51.1497
14995	1	1	76.6956	75.5894	87.968	37.7685	30.0868
15001	1	1	72.7685	73.7194	85.104	46.4196	51.5603
15007	1	1	81.3501	74.8358	79.0231	68.2646	52.5482
15008	1	1	76.5096	74.0578	84.1316	59.9817	38.3899
15010	1	1	76.1257	66.9785	76.5428	40.499	48.6549
